# Supplementary material for: High-Temperature Stress Effect on the Red Cusk-Eel (Geypterus chilensis) Liver: Transcriptional Modulation and Oxidative Stress Damage
Source: Biology (Basel). 2022 Jun 29;11(7):990. doi: 10.3390/biology11070990 (PMC9312335; doi:10.3390/biology11070990)
Supplement: Supplementary file 1 [file biology-11-00990-s001.zip]

Archive with 2 entries (2 files):
- biology-1743109-supplementary-final/Supplementary figures S1-S2-S3.pdf
- biology-1743109-supplementary-final/Supplementary Tables S1-S2.xlsx
