# Supplementary material for: High-Temperature Stress Effect on the Red Cusk-Eel (Geypterus chilensis) Liver: Transcriptional Modulation and Oxidative Stress Damage
Source: Biology (Basel). 2022 Jun 29;11(7):990. doi: 10.3390/biology11070990 (PMC9312335; doi:10.3390/biology11070990)
Supplement: Supplementary file 1 [file biology-11-00990-s001.zip › biology-1743109-supplementary-final/Supplementary Tables S1-S2.xlsx]

## Sheet: Table S1
Table S1. Down-regulated differentially expressed transcripts between control and stress groups of G. chilensis
SeqName	Description	log2 Fold Change	padj
contig46843	scavenger receptor cysteine-rich type 1 M130-like	-7.04939	9.63304e-05
contig45951	C-C motif chemokine 20-like	-6.06366	0.000359652
contig43574	vitamin D 25-hydroxylase	-5.45852	0.000235558
contig49765	coiled-coil domain-containing 105-like	-4.77083	9.67202e-05
contig49955	fibronectin type III domain-containing 7-like	-4.61703	0.00304026
contig43028	complement C1q 2-like	-4.5805	0.00260891
contig27963	follistatin-related 5-like isoform X2	-4.54306	0.00980753
contig6900	lamina-associated polypeptide isoforms beta gamma-like isoform X1	-4.47773	0.00153684
contig26330	semaphorin-6A-like isoform X3	-4.45331	0.00240406
contig20248	A disintegrin and metallo ase with thrombospondin motifs 14 isoform X1	-4.41182	0.00580636
contig10525	oxysterol-binding 2-like	-4.40452	0.00139266
contig36775	ADAMTS 1 isoform X2	-4.15199	0.00258115
contig50978	fibronectin type III domain-containing 7-like	-4.11425	0.0223806
contig28162	transcription factor E2F3 isoform X1	-3.95224	0.00524105
contig49111	PREDICTED: uncharacterized protein LOC104966894 isoform X3	-3.92428	3.00008e-08
contig19458	inhibin beta B chain-like	-3.91237	1.53922e-06
contig41247	BDNF NT-3 growth factors receptor	-3.87578	2.3662e-05
contig22925	BDNF NT-3 growth factors receptor isoform X3	-3.78181	0.00310486
contig22077	papilin-like isoform X2	-3.76961	0.0132096
contig48531	PREDICTED: cadherin-2-like	-3.76638	0.0213286
contig44719	carboxypeptidase N catalytic chain	-3.68495	0.00832714
contig45326	nidogen and EGF-like domain-containing 1 isoform X2	-3.67184	0.00722223
contig41364	vasoactive intestinal polypeptide receptor-like	-3.64624	5.76304e-08
contig15273	transcriptional regulator Myc-like	-3.64462	1.9169e-06
contig25121	DNA-dependent kinase catalytic subunit	-3.6254	0.0324485
contig7131	complement C1q tumor necrosis factor-related 7	-3.59726	0.0201493
contig30824	POU class transcription factor 1-like isoform X2	-3.58664	0.00485326
contig50138	nuclear mitotic apparatus 1 isoform X2	-3.5725	0.00194444
contig35229	monocarboxylate transporter 2-like isoform X1	-3.56411	3.04932e-17
contig35255	PREDICTED: rotatin	-3.55969	0.0011523
contig43931	leucine-rich repeat neuronal 3-like	-3.54339	0.0109468
contig42613	25-hydroxyvitamin D-1 alpha mitochondrial	-3.50449	0.0172925
contig41756	polypeptide N-acetylgalactosaminyltransferase 18-like	-3.49578	0.0318056
contig21553	adenylate cyclase type 6	-3.47462	6.54215e-15
contig11394	collagen alpha-1(VII) chain	-3.46797	0.0440609
contig23888	neuronal calcium sensor 1	-3.39539	5.39776e-12
contig18512	pyridine nucleotide-disulfide oxidoreductase domain-containing 2	-3.36871	0.00249991
contig50180	PREDICTED: uncharacterized protein LOC104918707 isoform X1	-3.36506	5.88224e-06
contig3477	transcriptional regulator Myc-like	-3.32572	9.76123e-05
contig21586	adenylate cyclase type 6	-3.29177	3.06325e-11
contig42201	catechol O-methyltransferase	-3.28801	0.00241425
contig2846	rho GTPase-activating 35-like	-3.22477	2.01371e-05
contig14482	long-chain-fatty-acid-- ligase ACSBG2-like	-3.20554	1.09554e-09
contig3868	histone-lysine N-methyltransferase SETD1B-A-like isoform X4	-3.20389	7.31734e-09
contig34858	ADP-ribosylation factor 4C-like	-3.19499	0.00568002
contig26562	adenylate cyclase type 6-like	-3.19306	9.34239e-11
contig29092	gastrula zinc finger -like	-3.18783	0.00417494
contig31060	seleno H	-3.16593	0.00302617
contig50886	teneurin-3-like isoform X5	-3.15695	0.0147281
contig38420	rho guanine nucleotide exchange factor	-3.14901	0.00591684
contig31801	scaffold attachment factor B1-like isoform X3	-3.10264	1.0847e-06
contig42977	transcription elongation factor A 2-like isoform X4	-3.10035	0.000282967
contig14766	fatty acid synthase	-3.08128	4.01099e-08
contig10227	A disintegrin and metallo ase with thrombospondin motifs 14	-3.05259	4.52067e-07
contig11461	transmembrane protease serine 9-like	-3.03764	4.79334e-11
contig48388	butyrophilin subfamily 3 member A3-like isoform X1	-2.99792	3.38697e-09
contig13101	Fanconi anemia group D2	-2.98241	0.0203341
contig30645	PH and SEC7 domain-containing 1-like	-2.96792	0.0427779
contig2005	tumor necrosis factor receptor superfamily member 16	-2.95646	0.0324485
contig29821	acyl- desaturase-like isoform X2	-2.93665	5.67249e-05
contig19019	G0 G1 switch 2	-2.93507	0.00019409
contig25987	zinc finger 407	-2.91997	0.0432853
contig54343	unnamed protein product	-2.91321	2.34944e-07
contig12650	PREDICTED: uncharacterized protein LOC102794984	-2.91118	0.0120738
contig34474	potassium voltage-gated channel subfamily KQT member 5 isoform X3	-2.88132	0.0269507
contig29590	ATP-binding cassette sub-family A member 2	-2.87877	0.0124381
contig10679	unc-13 homolog A-like	-2.85106	0.00386304
contig3364	vitellogenin receptor	-2.84783	9.63304e-05
contig9038	fatty acid synthase	-2.84485	1.34834e-24
contig24117	nidogen and EGF-like domain-containing 1	-2.84379	0.00641131
contig47319	cytoglobin-1-like	-2.8292	1.29762e-05
contig14226	dual specificity testis-specific kinase 1-like isoform X1	-2.82916	7.65694e-06
contig40070	microtubule-associated RP EB family member 3-like isoform X1	-2.81434	5.7472e-06
contig11348	PREDICTED: hemicentin-2	-2.80474	0.000845957
contig20263	ribonucleo PTB-binding 2	-2.79766	0.023842
contig47135	2 -deoxynucleoside 5 -phosphate N-hydrolase 1-like	-2.7935	0.0416134
contig38000	contactin-1a-like isoform X2	-2.79049	0.00504952
contig37678	roundabout homolog 2-like isoform X3	-2.78429	0.0179894
contig44484	PREDICTED: rotatin	-2.77445	0.0101436
contig46391	transmembrane and coiled-coil domains 1 isoform X1	-2.76948	1.2855e-07
contig16908	adenylate cyclase type 6	-2.76152	2.51831e-08
contig41535	mast stem cell growth factor receptor Kit isoform X2	-2.75352	0.0273117
contig47405	multiple C2 and transmembrane domain-containing 2 isoform X3	-2.73131	0.000198097
contig20333	SH3 and multiple ankyrin repeat domains 3	-2.73004	0.000599833
contig38563	plexin-B1-like isoform X3	-2.72617	0.0104442
contig26294	RING finger 165-like	-2.72413	0.00472443
contig1912	arrestin domain-containing 3-like isoform X1	-2.70313	1.06307e-22
contig19264	platelet-derived growth factor receptor alpha	-2.70038	0.0434667
contig37894	bromodomain-containing 4-like	-2.69707	0.0130144
contig11642	ankyrin repeat and SOCS box 15-like	-2.6933	1.32234e-07
contig9935	ankyrin repeat and SOCS box 15-like isoform X2	-2.69151	4.31955e-05
contig51551	sacsin-like isoform X1	-2.69039	0.0178555
contig18151	centromere X-like	-2.69029	1.84044e-08
contig34706	scavenger receptor class A member 3	-2.68022	2.03887e-08
contig30638	PH domain leucine-rich repeat-containing phosphatase 1-like	-2.6725	0.00106359
contig47030	NFX1-type zinc finger-containing 1-like	-2.66426	0.000481219
contig35303	trichohyalin-like isoform X2	-2.65671	0.00985853
contig2337	E3 ubiquitin- ligase TRIM63-like	-2.6565	0.00100693
contig54226	myosin phosphatase Rho-interacting -like	-2.65035	3.38214e-08
contig4129	serine arginine-rich splicing factor 5-like	-2.64365	1.024e-10
contig45675	BMP-binding endothelial regulator	-2.64338	0.0498167
contig37986	chondroitin sulfate proteoglycan 4-like	-2.63233	0.0415993
contig39725	SWI SNF-related matrix-associated actin-dependent regulator of chromatin subfamily A 1	-2.63126	0.0117514
contig48304	syntaxin-1A-like isoform X1	-2.62658	3.80803e-08
contig44061	DNA replication licensing factor MCM5	-2.62331	0.0254554
contig24761	very long-chain acyl- synthetase-like	-2.62262	4.22319e-07
contig47753	PREDICTED: sacsin-like, partial	-2.61337	0.0122257
contig15303	anaphase-promoting complex subunit 5	-2.59859	2.27882e-06
contig3485	talin-2-like isoform X2	-2.5968	4.27431e-07
contig40163	double-stranded RNA-specific adenosine deaminase	-2.58385	0.0260764
contig39058	E3 ubiquitin- ligase RNF213-like	-2.57628	0.00553779
contig1721	choline mitochondrial	-2.56413	0.00222588
contig40119	NHS 1 isoform X1	-2.56194	0.000716952
contig7372	acyl- desaturase-like	-2.54697	0.00015624
contig24697	calcium-independent phospholipase A2-gamma-like	-2.53285	0.00154419
contig48882	arf-GAP with Rho-GAP ANK repeat and PH domain-containing 1-like	-2.53141	0.00655037
contig202	mitochondrial 10-formyltetrahydrofolate dehydrogenase-like	-2.53122	3.72533e-12
contig36867	sacsin-like isoform X1	-2.53044	0.0119788
contig45605	hepatocyte cell adhesion molecule-like	-2.52926	1.19121e-06
contig43923	general transcription factor II-I repeat domain-containing 2-like	-2.52641	0.0277792
contig41800	sacsin-like isoform X1	-2.52614	0.0102419
contig16787	DNA excision repair ERCC-6-like 2	-2.51569	0.000170341
contig20624	transcription factor 20 isoform X1	-2.50196	0.000561255
contig50172	PREDICTED: uncharacterized protein LOC102305984	-2.50013	0.0150917
contig34806	DNA replication licensing factor MCM3-like	-2.49944	0.0372453
contig39713	receptor tyrosine- kinase erbB-3-like	-2.49813	0.044454
contig36229	activin receptor IIB precursor	-2.48515	0.0055513
contig28560	transcription elongation factor A N-terminal and central domain-containing -like isoform X1	-2.47367	0.00037141
contig13888	GRAM domain-containing 2-like	-2.47136	3.40664e-05
contig29446	suppressor SRP40-like isoform X1	-2.46507	0.00011624
contig8985	talin-2 isoform X2	-2.45865	0.0124224
contig46094	sacsin-like isoform X1	-2.45368	0.0138509
contig12946	CAP-Gly domain-containing linker 1-like isoform X3	-2.45076	0.00111033
contig20598	collagen alpha-3(VI)	-2.44683	2.27404e-05
contig26806	glutamate receptor-interacting 2-like	-2.44535	1.40708e-05
contig33663	zinc finger BED domain-containing 5-like	-2.43559	0.000127833
contig27751	homeobox MSH-D-like	-2.43476	1.2839e-06
contig29822	stearoyl desaturase	-2.43279	0.000868137
contig36543	neural cell adhesion molecule 1-like	-2.42495	0.0442285
contig26911	dipeptidase 1-like	-2.4229	0.0350872
contig26549	DNA mismatch repair Msh3-like	-2.4069	0.00788255
contig43031	PREDICTED: sacsin-like, partial	-2.40381	0.0286265
contig3998	phosphorylase b kinase regulatory subunit beta isoform X1	-2.40025	2.1032e-05
contig28346	PHD finger 10	-2.39957	0.00158039
contig31094	RING finger 39-	-2.39558	5.28922e-05
contig13244	tumor necrosis factor receptor superfamily member 21-like	-2.39506	4.65177e-10
contig38114	arginine-glutamic acid dipeptide repeats isoform X1	-2.39415	0.0492112
contig25107	delta-9-desaturase 2	-2.3895	0.00151196
contig35135	NFX1-type zinc finger-containing 1 isoform X2	-2.38863	0.00725155
contig33106	tumor necrosis factor receptor superfamily member 9-like	-2.38754	0.015343
contig18859	ReO_6	-2.38126	0.000169572
contig29488	semaphorin-6A isoform X3	-2.37943	0.00333763
contig1181	unconventional myosin-XVIIIa-like isoform X1	-2.37905	6.76084e-07
contig22687	histone-lysine N-methyltransferase SETDB1 isoform X3	-2.37316	0.0135866
contig14994	PREDICTED: uncharacterized protein LOC102078622 isoform X2	-2.37301	0.00519354
contig29838	VWFA and cache domain-containing 1-like	-2.36885	0.00302632
contig50495	rotatin-like isoform X2	-2.35637	0.0492112
contig15457	rotatin-like isoform X1	-2.35437	0.00908613
contig48198	teneurin-3-like isoform X3	-2.34688	0.00611091
contig10822	ankyrin repeat and SOCS box 15-like	-2.33396	0.000360832
contig15782	PH domain leucine-rich repeat-containing phosphatase 1-like	-2.33284	0.000148132
contig48512	HORMA domain-containing 1-like	-2.32152	0.00162811
contig17700	CC chemokine	-2.32035	0.0176164
contig20454	VWFA and cache domain-containing 1	-2.31891	0.00606377
contig40032	cation transport regulator 1	-2.31373	0.00571359
contig17610	phosphatidylserine synthase 1-like	-2.31279	3.21102e-09
contig6109	glycine N-methyltransferase	-2.30666	1.30747e-10
contig44508	NFX1-type zinc finger-containing 1 isoform X2	-2.30236	0.0254554
contig48492	PREDICTED: uncharacterized protein LOC104966894 isoform X3	-2.29721	0.000661339
contig17037	afadin- and alpha-actinin-binding -like isoform X1	-2.29527	0.000209718
contig39660	oocyte zinc finger -like	-2.29311	0.00129379
contig50309	fibronectin type III domain-containing 7-like	-2.28704	0.000524983
contig51774	ATP-binding cassette sub-family A member 1-like	-2.28507	0.0487074
contig28115	prospero homeobox 1-like isoform X1	-2.28098	3.02589e-06
contig27807	double-stranded RNA-specific editase 1-like isoform X2	-2.27998	0.00171939
contig11797	unhealthy ribosome biogenesis 2 homolog	-2.27517	3.68584e-06
contig38495	ankyrin repeat and SAM domain-containing 1A-like isoform X2	-2.26992	0.0411861
contig22873	nuclear factor 1 B-type	-2.26386	0.00825663
contig45208	glutamate receptor-interacting 2-like	-2.26146	1.46785e-07
contig38807	acetoacetyl- synthetase-like	-2.25942	0.00157223
contig37643	transmembrane 218-like	-2.2569	0.0207261
contig21297	A disintegrin and metallo ase with thrombospondin motifs 14-like isoform X1	-2.2567	0.0490861
contig18175	alpha-mannosidase 2C1	-2.25627	2.93838e-11
contig27513	opioid growth factor receptor 1-like	-2.25057	0.00114194
contig2613	immunoglobulin light	-2.24906	0.00253459
contig11811	PREDICTED: uncharacterized protein LOC104923410	-2.24382	4.19319e-06
contig11320	high-affinity choline transporter 1-like	-2.24374	4.66083e-05
contig40663	VWFA and cache domain-containing 1	-2.23734	0.0463643
contig36148	PREDICTED: sacsin-like	-2.22481	0.0181919
contig38768	a related to the body axis	-2.21751	0.0235333
contig42492	arf-GAP with Rho-GAP ANK repeat and PH domain-containing 1-like	-2.20917	0.0034532
contig35461	C-C motif chemokine 22-like	-2.20896	0.019467
contig24314	NFX1-type zinc finger-containing 1-like	-2.20743	0.0172925
contig19858	probable leucine--tRNA mitochondrial	-2.19974	0.000221211
contig1014	FAM184B-like isoform X2	-2.19388	0.00668857
contig20391	interferon regulatory factor 3	-2.19198	4.38053e-08
contig4646	laforin isoform X2	-2.19013	0.00263242
contig19308	probable carboxypeptidase X1-like	-2.18831	0.00131561
contig38618	tripartite motif-containing 66	-2.18818	0.0253341
contig8926	PREDICTED: rotatin	-2.18692	6.91618e-05
contig50890	Probable N-acetyltransferase camello	-2.18578	0.0437268
contig54709	nucleotide-binding oligomerization domain-containing 1-like	-2.18474	7.46152e-05
contig49676	guanine nucleotide-binding subunit alpha-14-like	-2.1808	0.00376948
contig4773	plexin domain-containing 1-like	-2.17282	0.0202034
contig41070	glutamate receptor-interacting 2-like	-2.17151	8.6212e-07
contig24835	ADAMTS 1	-2.17045	0.00209362
contig17432	ATP-binding cassette sub-family A member 2	-2.16366	0.0143125
contig48567	glycerol-3-phosphate acyltransferase mitochondrial isoform X1	-2.15942	0.0145214
contig26840	tweety homolog 2-like	-2.15831	0.000231336
contig22826	transcription factor E2F3	-2.15716	0.0112874
contig40883	serine threonine- kinase ATR	-2.15502	0.0287239
contig20324	methionine synthase-like	-2.15131	0.00123228
contig23632	ATP-sensitive inward rectifier potassium channel 8-like	-2.15125	0.000104898
contig11361	reverse transcriptase	-2.15039	4.92316e-08
contig12174	xylosyltransferase 1-like	-2.14942	7.96564e-07
contig9901	talin-2-like isoform X2	-2.14811	0.0147281
contig44175	sacsin-like isoform X1	-2.14805	0.00949712
contig862	ubiquitin carboxyl-terminal hydrolase 13	-2.14706	0.000167575
contig30174	rho GTPase-activating SYDE2-like	-2.14039	0.0055645
contig34098	cadherin EGF LAG seven-pass G-type receptor 2-like isoform X2	-2.13978	0.0379296
contig49406	endonuclease domain-containing 1 -like	-2.13627	0.00222515
contig10647	amphoterin-induced 1-like	-2.12919	0.00376855
contig44117	mitochondrial sodium hydrogen exchanger 9B2-like	-2.12439	0.0156428
contig7076	high mobility group B1-like	-2.12047	1.97313e-07
contig38941	rho GTPase-activating 12 isoform X1	-2.1163	0.0362857
contig45519	GTP cyclohydrolase 1 feedback regulatory -like	-2.11596	8.79452e-05
contig999	ATP-binding cassette sub-family A member 5-like isoform X2	-2.11038	1.2241e-11
contig45930	T-box transcription factor TBX1-A-like	-2.1077	0.00972255
contig35669	cytoplasmic FMR1-interacting 2-like	-2.10511	0.0318056
contig39867	SH3 and multiple ankyrin repeat domains 3 isoform X11	-2.10307	0.0151086
contig31818	acyl- synthetase family member 4	-2.09487	6.24505e-06
contig35670	DNA replication licensing factor MCM3	-2.09448	0.0297239
contig31453	F-box only 10-like isoform X2	-2.09429	0.00162316
contig2953	anaphase-promoting complex subunit 5	-2.09063	0.000213154
contig33085	sacsin-like isoform X1	-2.08657	0.0333483
contig33197	organic solute transporter subunit alpha-like	-2.08647	0.000428921
contig21838	kielin chordin	-2.08606	0.0156758
contig37172	patched homolog 1-like	-2.08426	0.00612383
contig45831	gamma-glutamyltransferase 5-like	-2.08214	0.000109289
contig13710	CD276 antigen-like	-2.08135	0.0021364
contig3902	coiled-coil domain-containing 175	-2.08073	0.0167578
contig49586	PREDICTED: uncharacterized protein LOC102079668	-2.0789	0.0143588
contig44434	sodium- and chloride-dependent GABA transporter ine-like	-2.07312	1.2567e-05
contig37414	sacsin-like isoform X1	-2.07291	0.0133015
contig18513	F-box only 10	-2.06645	0.00466342
contig27787	gamma-tubulin complex component 2-like isoform X1	-2.06547	0.000100354
contig35068	nephrocystin-3 isoform X1	-2.06061	0.00798307
contig28218	dentin sialophospho -like	-2.06059	0.0117134
contig331	cathepsin Z-like	-2.05924	0.0164914
contig9516	cytosolic phospholipase A2 gamma-like	-2.05787	0.0187831
contig33495	acetyl- carboxylase 1 isoform X1	-2.05568	0.0192942
contig6200	progressive ankylosis homolog	-2.05545	6.18429e-07
contig6531	peripheral-type benzodiazepine receptor-associated 1 isoform X9	-2.05361	0.0123752
contig15319	Farnesyl pyrophosphate synthetase	-2.0522	0.0073968
contig9965	probable flap endonuclease 1 homolog	-2.05203	0.000208277
contig48875	pleckstrin homology domain-containing family A member	-2.04857	0.0277127
contig6530	peripheral-type benzodiazepine receptor-associated 1	-2.04834	0.0105877
contig28948	fibromodulin-like isoform X2	-2.04818	1.88035e-05
contig8575	actin-binding LIM 3	-2.04749	0.00949712
contig13717	H(+) Cl(-) exchange transporter 4-like	-2.04245	0.00566371
contig20841	BEN domain-containing 5-like isoform X2	-2.03895	0.00791767
contig38557	rotatin-like isoform X2	-2.03859	0.00575652
contig48015	low-density lipo receptor 1-like	-2.03728	2.89979e-05
contig14561	Serine protease 27	-2.03704	0.0112123
contig2927	insulin-like growth factor II	-2.03608	0.000225694
contig22169	prostaglandin E synthase	-2.03445	0.00275159
contig6254	mitochondrial glutamate carrier 1-like isoform X1	-2.03046	4.8753e-15
contig22853	transmembrane 56-B-like	-2.03017	0.0165425
contig15839	complement C1q tumor necrosis factor-related 7	-2.02853	0.0247725
contig19909	anaphase-promoting complex subunit 5	-2.02741	0.000594626
contig24064	inositol 1,4,5-trisphosphate receptor type 1-like isoform X3	-2.01964	0.00981065
contig22590	probable G- coupled receptor 114	-2.01776	0.000987485
contig27631	disco-interacting 2 homolog A isoform X2	-2.01578	0.016303
contig34848	zinc finger DPF3-like isoform X1	-2.01308	0.0338003
contig34454	Fanconi anemia group C homolog	-2.01112	0.000480203
contig18098	DNA mismatch repair Msh3	-2.01112	0.0111649
contig11586	E3 ubiquitin- ligase UHRF1-like	-2.00463	0.0391913
contig18927	kelch 5-like isoform X3	-2.00341	4.84978e-05
contig12534	core histone macro- -like isoform X1	-2.00336	1.44171e-15
contig15234	glutamine-rich 1-like isoform X2	-2.00283	0.000243298
contig12121	pyruvate kinase PKM isoform X1	-1.99838	0.000612629
contig20990	junctional adhesion molecule C-like	-1.99243	0.00542468
contig36362	sterile alpha motif domain-containing 11 isoform X1	-1.99144	0.00315744
contig20435	histone-lysine N-methyltransferase SETDB1-B-like	-1.98913	0.0207611
contig19732	UDP- c:betaGal beta-1,3-N-acetylglucosaminyltransferase 1-like isoform X1	-1.98834	1.50256e-06
contig5918	mitogen-activated kinase kinase kinase 4 isoform X2	-1.98612	0.00831623
contig24572	cysteine-rich secretory LCCL domain-containing 1-like	-1.98538	0.00208151
contig28208	apoptotic protease-activating factor 1-like	-1.98411	0.0102781
contig27647	guanine nucleotide-binding subunit beta 1	-1.98406	0.000471758
contig16278	lin-52 homolog	-1.98093	1.25266e-06
contig20334	SH3 and multiple ankyrin repeat domains 3 isoform X7	-1.98051	0.0264544
contig37121	SH2 domain-containing 3A	-1.98014	0.00359469
contig22017	farnesyl pyrophosphate synthase isoform X1	-1.96615	0.00320817
contig1134	poly(A)-specific ribonuclease PARN-like	-1.96343	1.08958e-10
contig8477	ATP-dependent RNA helicase A isoform X1	-1.96316	0.0179968
contig43323	visinin 1-like	-1.96128	0.0454126
contig52515	multiple C2 and transmembrane domain-containing 2-like isoform X1	-1.96106	0.013997
contig27475	calcium-independent phospholipase A2-gamma-like	-1.96078	0.0146914
contig17536	CD9 antigen-like isoform X2	-1.95762	0.00150581
contig39161	transcription regulator BACH1	-1.95277	3.86269e-07
contig9977	sorbin and SH3 domain-containing 2 isoform X9	-1.94623	6.67221e-05
contig17993	desmoplakin isoform X1	-1.94602	0.0028424
contig10855	Death inducer-obliterator 1	-1.94568	3.18467e-06
contig28342	PREDICTED: uncharacterized protein LOC102784831	-1.94412	0.0036514
contig29451	F-box only 10	-1.94382	0.000174995
contig28331	sodium- and chloride-dependent GABA transporter ine-like	-1.94234	1.2261e-05
contig922	acyl-coenzyme A thioesterase 11-like	-1.94114	4.56633e-06
contig39732	pericentrin-like isoform X2	-1.93189	0.0252338
contig32953	gamma-glutamyltransferase 5-like	-1.93125	0.000560187
contig21345	methylated-DNA-- -cysteine methyltransferase	-1.93095	4.96368e-05
contig2730	tripartite motif-containing 7-like	-1.92898	0.0139266
contig18747	sacsin-like isoform X1	-1.92847	0.0132259
contig1264	glycerol-3-phosphate acyltransferase mitochondrial-like isoform X1	-1.92835	1.93369e-05
contig45899	E3 ubiquitin- ligase RNF213-like	-1.92791	0.0290576
contig185	PDZ and LIM domain 5-like isoform X3	-1.92737	0.00892031
contig36941	mitochondrial carnitine acylcarnitine carrier CACL-like	-1.92675	1.27617e-05
contig12926	PREDICTED: uncharacterized protein LOC103021393 isoform X1	-1.9262	0.00272561
contig21662	zinc finger 729-like isoform X3	-1.9225	0.00016496
contig29741	calcium-independent phospholipase A2-gamma-like	-1.92034	0.0180859
contig14032	rho GTPase-activating 19-like	-1.92028	0.0017936
contig40050	A disintegrin and metallo ase with thrombospondin motifs 10-like	-1.9197	0.0410299
contig18062	S-adenosylmethionine synthase isoform type-1-like	-1.91948	0.000204831
contig1280	microtubule-actin cross-linking factor 1	-1.91869	1.03402e-07
contig41310	multidrug and toxin extrusion 1-like	-1.91609	1.61114e-05
contig11507	arf-GAP with Rho-GAP ANK repeat and PH domain-containing 1-like	-1.9134	0.0123068
contig11221	epithelial discoidin domain-containing receptor 1 isoform X2	-1.90811	0.0115161
contig49808	solute carrier family 26 member 6-like	-1.90725	0.00227336
contig22741	unhealthy ribosome biogenesis 2 homolog	-1.90651	7.50771e-07
contig6998	collagen alpha-1(XI) chain-like isoform X2	-1.90585	0.0469091
contig16305	signal-induced proliferation-associated 1 2	-1.90341	0.049066
contig2277	DNA repair RAD50-like isoform X1	-1.90327	0.000743151
contig39104	transducin beta 3	-1.90293	0.000868266
contig35363	origin recognition complex subunit 6	-1.90222	2.16086e-05
contig50649	myelin regulatory factor	-1.90139	0.0167583
contig14562	Serine protease 27	-1.89906	0.00102931
contig36573	LRR and PYD domains-containing 1-like isoform X2	-1.8961	0.0294396
contig34942	zinc finger SWIM domain-containing 6	-1.89384	0.0111888
contig30048	contactin-associated 1-like	-1.89084	0.0176271
contig11224	insulin-induced gene 1 -like	-1.88783	0.000520207
contig34067	PREDICTED: uncharacterized protein LOC102233506	-1.88636	0.0138554
contig43169	guanylate cyclase soluble subunit alpha-2-like isoform X2	-1.88612	0.00519767
contig19207	retinal rod rhodopsin-sensitive cGMP 3 ,5 -cyclic phosphodiesterase subunit delta	-1.88504	0.0120977
contig26937	E3 ubiquitin- ligase RNF213-like	-1.88206	0.0427664
contig1393	death-inducer obliterator 1-like isoform X2	-1.87901	5.88859e-06
contig2161	solute carrier family 22 member 16	-1.87475	0.000322388
contig1728	sodium-dependent multivitamin transporter-like isoform X2	-1.87184	4.42194e-07
contig24850	transmembrane 6 superfamily member 1	-1.87128	0.00363989
contig24397	SH3 and multiple ankyrin repeat domains 3	-1.8709	3.38163e-05
contig2109	serine arginine-rich splicing factor 4-like isoform 1	-1.86947	5.50797e-18
contig27779	NFX1-type zinc finger-containing 1 isoform X1	-1.86821	0.00335602
contig22356	unnamed protein product	-1.86619	0.0112771
contig8215	RNA-binding 12	-1.86571	2.10271e-11
contig36567	PHD finger 10-like isoform X1	-1.86397	0.000111049
contig20748	zinc finger 260-like	-1.86342	0.0022559
contig44572	zinc finger SWIM domain-containing 6	-1.86293	0.0226729
contig33668	ADP-ribosylation factor 6 isoform X1	-1.8627	0.000673534
contig41267	plexin-B1-like isoform X1	-1.85927	0.0212955
contig29817	histidine ammonia-lyase	-1.85877	3.08987e-06
contig38780	guanine nucleotide-binding subunit beta 1	-1.85806	0.00216367
contig35150	transient receptor potential cation channel subfamily V member 1-like	-1.85319	0.00406216
contig8539	programmed cell death 1 ligand 1-like	-1.85024	0.00192773
contig54044	serine arginine-rich splicing factor 5-like	-1.84977	6.23863e-07
contig20009	peripheral-type benzodiazepine receptor-associated 1	-1.84758	0.00574174
contig29508	zinc finger and BTB domain-containing 22-like	-1.84717	0.0178692
contig45879	sphingosine 1-phosphate receptor 4-like	-1.84615	0.000327825
contig16584	acetyl-coenzyme A cytoplasmic-like	-1.84523	0.000137897
contig28739	E3 ubiquitin- ligase RNF213-like	-1.84394	0.0432305
contig54032	trafficking kinesin-binding 1-like	-1.84366	0.00385296
contig24255	integral membrane GPR155-like	-1.84354	0.00478439
contig22201	zinc finger 407-like	-1.84117	0.0114856
contig18428	tyrosine- phosphatase non-receptor type 13	-1.84018	0.0202034
contig15346	signal-induced proliferation-associated 1 2	-1.83631	0.00853026
contig44694	DNA mismatch repair Msh2-like	-1.83613	0.00322054
contig49139	cytochrome P450 26B1-like isoform X1	-1.83606	0.000689922
contig13138	sarcoplasmic endoplasmic reticulum calcium ATPase 2-like isoform X1	-1.83408	0.0126783
contig22301	POU class transcription factor 1	-1.83178	0.00994381
contig11429	alpha-2B adrenergic receptor-like	-1.83067	6.3016e-05
contig3616	Jumonji isoform X2	-1.83052	7.94183e-07
contig14248	active breakpoint cluster region-related -like isoform X1	-1.82833	0.0196855
contig32205	DGCR6-like isoform X1	-1.8282	0.000216342
contig14043	dipeptidyl peptidase 4-like	-1.82805	2.20683e-05
contig35780	collagen alpha-1(XXVII) chain B-like	-1.82788	0.00387005
contig487	insulin-like growth factor I precursor	-1.82778	2.61038e-06
contig15990	retinol dehydrogenase 7-like	-1.82706	0.0107496
contig20400	Niemann-Pick C1 1	-1.82556	0.0163699
contig2459	double-stranded RNA-specific adenosine deaminase	-1.82199	0.0152768
contig50476	ceramide synthase 2-like isoform X2	-1.82149	0.00960798
contig24740	E3 ubiquitin- ligase TRIM21-like	-1.8211	0.02792
contig10687	platelet-derived growth factor subunit A	-1.81954	1.86605e-07
contig16085	epsin-1-like isoform X3	-1.81605	0.0196417
contig31065	cytochrome P450 2D15-	-1.8144	0.0201042
contig12269	unnamed protein product	-1.81305	0.00260485
contig46640	integrin beta-3-like isoform X1	-1.81161	0.00162696
contig24436	phosphatidylinositol 3,4,5-trisphosphate 5-phosphatase 2B-like	-1.81098	0.00277839
contig42992	transcriptional enhancer factor TEF-1 isoform X4	-1.81004	0.0355572
contig16115	rap1 GTPase-activating 1-like isoform X9	-1.8095	0.0460927
contig23775	transmembrane and TPR repeat-containing 2-like	-1.80928	0.0413389
contig25214	unnamed protein product	-1.80909	0.0207611
contig45061	interleukin-17 receptor E-like	-1.80681	0.00122983
contig16223	serine threonine- kinase 36	-1.80553	0.0448941
contig46624	signal-induced proliferation-associated 1 1	-1.80488	0.0180094
contig36637	toll-like receptor 2 type-2	-1.80337	0.0256003
contig19713	methyltransferase 4	-1.80218	0.024415
contig20877	cell division cycle 7-related kinase-like	-1.80143	0.00221413
contig27161	prolyl endopeptidase-like	-1.80117	5.43933e-06
contig19263	platelet-derived growth factor receptor alpha	-1.80103	0.0157186
contig15619	nidogen and EGF-like domain-containing	-1.79859	0.0119871
contig45265	DNA annealing helicase and endonuclease ZRANB3	-1.79738	0.0435193
contig24353	formin 3-like isoform X1	-1.795	0.0198272
contig20114	SPARC-related modular calcium-binding 2 isoform X1	-1.79337	0.00965435
contig19254	centrosomal of 164 kDa isoform X1	-1.79261	5.83595e-06
contig18941	lanosterol synthase-like	-1.79055	0.0135903
contig49085	guanylate cyclase soluble subunit alpha-2-like isoform X2	-1.79018	0.00766032
contig20028	nuclear factor brain-like	-1.78733	0.00132506
contig16103	histone-lysine N-methyltransferase PRDM9-like isoform X8	-1.78337	1.42692e-07
contig15692	PREDICTED: uncharacterized protein LOC103355577, partial	-1.78295	0.00243671
contig13784	poly(A) RNA polymerase GLD2	-1.78104	0.000859868
contig38112	low-density lipo receptor-like isoform X2	-1.77784	0.0108274
contig3635	LIM domain only 7	-1.77769	0.00253149
contig42646	immunoglobulin-like domain-containing receptor 2-like isoform X2	-1.77744	0.00853026
contig4372	acyl- desaturase-like	-1.77318	0.0122656
contig32404	DNA replication licensing factor MCM3	-1.77312	0.016303
contig49513	sphingosine 1-phosphate receptor 4	-1.77181	0.00206407
contig38837	glycine N-acyltransferase 3	-1.76779	0.000223034
contig12015	nuclear factor 1 B-type-like isoform X5	-1.76731	0.0272663
contig11559	cytochrome P450 1A	-1.76723	0.012953
contig10680	coiled-coil domain-containing 106-like isoform X2	-1.7668	1.76783e-05
contig39333	nuclear GTPase SLIP-GC-like isoform X3	-1.76511	0.00940436
contig17750	DNA polymerase alpha catalytic subunit-like	-1.7649	0.0260826
contig45889	teneurin-3-like isoform X3	-1.76467	0.0088379
contig12666	zinc finger and BTB domain-containing 47	-1.76249	0.0253608
contig36361	sterile alpha motif domain-containing 11-like isoform X2	-1.76014	0.0114525
contig12665	cryptochrome-1-like isoform X1	-1.75991	0.000742904
contig22327	DNA-directed RNA polymerase III subunit RPC4-like isoform X1	-1.75961	8.78287e-07
contig33478	cytochrome P450 2J2-like	-1.75522	0.0384898
contig48716	transcription factor CP2 1-like isoform X2	-1.75289	0.0102572
contig19292	E3 ubiquitin- ligase UHRF1-like	-1.75141	0.00813757
contig1592	AF320776_1immunoglobulin heavy	-1.74953	0.0129451
contig21085	receptor tyrosine- kinase erbB-4-like	-1.74943	0.0114544
contig37849	T-cell acute lymphocytic leukemia 1-like	-1.74909	0.0102264
contig18064	gastrula zinc finger -like	-1.74873	0.000178327
contig10761	plasmalemma vesicle-associated -like	-1.74741	0.00183543
contig3082	target of Nesh-SH3-like isoform X3	-1.74707	0.00918576
contig464	phosphatase 1 regulatory subunit 14C-like	-1.74459	0.00586319
contig28545	mitogen-activated kinase kinase kinase 7 isoform X1	-1.74144	0.00257828
contig15266	sphingomyelin phosphodiesterase 4 isoform X3	-1.74136	0.00383945
contig29381	armadillo repeat-containing 1-like	-1.74084	0.00305091
contig12752	PREDICTED: uncharacterized protein LOC104944793	-1.74032	1.2088e-05
contig12400	PREDICTED: protein FAM198B	-1.7397	0.0256232
contig3713	tumor necrosis factor ligand superfamily member 12	-1.7392	0.0160714
contig3950	interferon-induced very large GTPase 1-like isoform X1	-1.73898	0.000943318
contig24551	pleckstrin homology-like domain family B member 1	-1.7347	0.0234611
contig18544	PREDICTED: uncharacterized protein LOC104960016	-1.73405	0.00365427
contig2121	serine threonine- kinase SIK2 isoform X2	-1.73274	0.00249453
contig39180	integrin beta-3-like	-1.73206	0.00369578
contig6229	pleckstrin homology domain-containing family N member 1	-1.73059	0.00312123
contig32243	REM2- and Rab-like small GTPase 1-like	-1.72987	0.0440485
contig19631	N-acetyltransferase 14-like	-1.72967	0.0001916
contig17973	long-chain-fatty-acid-- ligase 3	-1.72714	4.01099e-08
contig5980	SAM and SH3 domain-containing 1 isoform X2	-1.72581	0.0373885
contig24888	tapasin-related isoform X2	-1.72557	3.0885e-05
contig16324	endothelial lipase-like	-1.72486	0.0451092
contig21395	guanine nucleotide exchange factor DBS-like isoform X2	-1.72271	0.0484374
contig17945	filamin A-interacting 1-like	-1.72193	0.0174344
contig32850	zinc finger SWIM domain-containing 6-like isoform X1	-1.71801	0.000137775
contig23220	neurexin-1a isoform X2	-1.71616	0.0182765
contig16942	probable G- coupled receptor 22	-1.71416	0.0080651
contig44094	PREDICTED: uncharacterized protein C8orf76-like isoform X2	-1.71412	0.000960618
contig30006	acetyl- carboxylase 1 isoform X5	-1.71179	0.0283866
contig7238	pyrroline-5-carboxylate reductase mitochondrial-like	-1.70973	0.00111151
contig32758	ATPase family AAA domain-containing 5-like isoform X1	-1.7094	0.0200445
contig32897	WW domain-binding 1	-1.70741	0.011778
contig27903	kinesin KIF21A	-1.70593	0.0389207
contig15735	cytochrome P450 3A40-like	-1.70592	0.00140359
contig35163	nuclear factor ovary-like	-1.70556	0.0272881
contig13741	DNA (cytosine-5)-methyltransferase 1	-1.70556	0.0158687
contig9578	pleckstrin homology domain-containing family H member 1	-1.70208	6.54583e-05
contig1951	histone acetyltransferase KAT2B-like	-1.70179	0.000176546
contig45784	receptor-type tyrosine- phosphatase eta isoform X1	-1.70044	0.0102842
contig26700	nucleotide-binding oligomerization domain-containing 1-like	-1.70038	0.00517721
contig12081	unconventional myosin-IXa	-1.69654	0.00933326
contig38808	acetoacetyl- synthetase-like	-1.69484	0.00859934
contig22140	bile salt export pump-like isoform X1	-1.69356	0.0101517
contig26701	PREDICTED: uncharacterized protein LOC104948161, partial	-1.69234	0.000707308
contig18786	transmembrane and coiled-coil domains 1 isoform X1	-1.69161	4.64373e-05
contig10707	cell adhesion molecule 4-like	-1.68818	0.0269901
contig54156	peptidyl-prolyl cis-trans isomerase FKBP3-like	-1.68588	1.87404e-10
contig9990	HAUS augmin-like complex subunit 3	-1.68488	5.54792e-05
contig13167	polypeptide N-acetylgalactosaminyltransferase 18	-1.68324	0.00406893
contig22383	NK-tumor recognition isoform X2	-1.67701	0.0151796
contig22105	17-beta-hydroxysteroid dehydrogenase 14	-1.67631	1.49395e-06
contig21117	ceramide-1-phosphate transfer -like	-1.67621	0.00349311
contig27139	myelin-oligodendrocyte glyco -like	-1.67611	0.0106476
contig5151	glutaminase liver mitochondrial	-1.6749	0.00487624
contig43869	phosphorylase b kinase regulatory subunit liver isoform-	-1.6746	0.0105663
contig10716	PH domain leucine-rich repeat-containing phosphatase 1-like	-1.67438	0.000961377
contig21283	cytochrome P450 2G1-like	-1.67284	0.000449889
contig29309	complement C3-like	-1.671	0.00111855
contig25188	plakophilin-3 isoform X2	-1.67011	0.0323263
contig33097	ATPase family AAA domain-containing 5-like	-1.66992	0.00116328
contig18531	transcription factor 7-like 2 isoform X24	-1.6695	0.00630022
contig4267	hypermethylated in cancer 2	-1.6671	0.00991282
contig20896	zinc finger 407-like	-1.6663	0.00938731
contig19414	PREDICTED: protein FAM20A	-1.66623	5.156e-11
contig36961	jagged-1b-like isoform X1	-1.66501	0.0184208
contig47952	orphan nuclear receptor SHP	-1.66422	0.0100479
contig37182	Bardet-Biedl syndrome 4 isoform X2	-1.6636	0.0117592
contig24962	FYN-binding -like isoform X2	-1.66127	0.00493
contig15973	serine threonine- kinase 10	-1.66081	0.0264109
contig22438	unconventional myosin-X	-1.65981	0.0265741
contig3820	72 kDa type IV collagenase	-1.65767	2.95958e-06
contig29466	transforming growth factor-beta receptor-associated 1-like	-1.65595	0.00360315
contig24337	gamma-adducin-like isoform X1	-1.65512	2.09806e-06
contig34956	probable leucine--tRNA mitochondrial	-1.65415	0.0168938
contig41897	voltage-dependent L-type calcium channel subunit alpha-1D-like	-1.65378	0.0192752
contig19978	macrophage colony-stimulating factor 1 receptor 2-like isoform X2	-1.65295	0.0200613
contig1007	collagen alpha-2(V) chain-like	-1.65058	0.019311
contig7018	zinc finger E-box-binding homeobox 2 isoform X1	-1.64878	0.00268664
contig46068	delta 3	-1.64877	0.00886977
contig481	type I iodothyronine deiodinase	-1.64782	1.05022e-05
contig17068	unc-13 homolog A-like	-1.64731	0.034465
contig23744	phosphatase 1 regulatory inhibitor subunit 16B-like isoform X2	-1.64369	0.0269798
contig36207	sodium- and chloride-dependent GABA transporter ine-like	-1.64273	0.0278166
contig27156	CKLF-like MARVEL transmembrane domain-containing 8	-1.64241	0.00508392
contig41761	PREDICTED: claudin-4-like	-1.64024	0.000549426
contig3427	secretory phospholipase A2 receptor	-1.63971	0.000566729
contig49745	coiled-coil domain-containing 180 isoform X1	-1.6383	0.00128835
contig24485	probable histone deacetylase 1-B	-1.63774	0.0360159
contig25786	fatty acid 2-hydroxylase	-1.63552	0.00237434
contig19337	jouberin-like isoform X1	-1.63547	0.00645778
contig1831	ankyrin-3-like isoform X9	-1.6349	0.0320953
contig39105	anoctamin-4-like isoform X2	-1.63368	0.026008
contig6764	suppressor of cytokine signaling 3-like	-1.63201	5.76309e-06
contig24125	transcription regulator BACH1-like	-1.63078	1.07213e-05
contig22265	enhancer of mRNA-decapping 3-like isoform X1	-1.63027	3.72712e-06
contig9168	SRC kinase signaling inhibitor 1-like	-1.63027	0.00123705
contig8250	receptor-type tyrosine- phosphatase eta-	-1.62979	0.00548349
contig21102	phosphatidylinositol 3-kinase regulatory subunit beta-like isoform X1	-1.62935	0.0360946
contig39819	ankyrin repeat and BTB POZ domain-containing 2	-1.6282	0.0352556
contig47990	transcription factor CP2 1-like isoform X1	-1.62681	0.0075104
contig1640	nucleolar 56	-1.62637	3.5757e-08
contig5099	unhealthy ribosome biogenesis 2 homolog	-1.62292	0.000101028
contig31437	homogentisate 1,2-dioxygenase-like	-1.62162	0.000771681
contig30436	alpha-mannosidase 2C1-like	-1.62133	0.000192038
contig27923	transducin beta 3	-1.62009	0.00173461
contig3524	uncharacterized protein LOC101448051 precursor	-1.61955	0.0333709
contig4781	proto-oncogene tyrosine- kinase Src isoform X2	-1.6194	0.0242146
contig9318	peptidyl-prolyl cis-trans isomerase FKBP10-like	-1.61919	3.91729e-10
contig2517	PREDICTED: uncharacterized protein LOC103149155 isoform X2	-1.61899	0.0394841
contig8291	DNA (cytosine-5)-methyltransferase 3A-like isoform X5	-1.61871	0.00083732
contig51215	serine incorporator 1-like	-1.61801	1.74472e-05
contig1170	calcium-binding and coiled-coil domain-containing 1-like isoform X2	-1.61667	0.0269575
contig10224	interferon-induced very large GTPase 1-like	-1.61527	0.0401675
contig27674	poly(A) RNA polymerase GLD2	-1.61491	0.0250452
contig44746	-cysteine N-palmitoyltransferase HHAT isoform X1	-1.61466	0.0189221
contig43190	transcription factor CP2 1-like isoform X1	-1.61459	0.0204628
contig13735	probable phospholipid-transporting ATPase IA-like isoform X3	-1.61449	0.0252338
contig7128	nuclear factor 1 A-type-like isoform X7	-1.61355	0.00537341
contig43729	transport and Golgi organization 6	-1.61323	0.0272549
contig2940	phosphorylase b kinase regulatory subunit beta isoform X2	-1.60951	3.39838e-05
contig42985	golgin subfamily A member 6 22	-1.60899	0.00181843
contig2975	serine threonine- kinase LMTK1-like	-1.60679	3.34158e-06
contig21147	plexin-B1-like isoform X1	-1.60476	0.0013089
contig19272	semaphorin-6A-like isoform X2	-1.60468	6.6863e-05
contig16917	unconventional myosin-VIIa	-1.60452	0.0184208
contig16946	NLRC3-like isoform X1	-1.60334	0.00537375
contig47073	plakophilin-3-like isoform X1	-1.60293	0.0163095
contig26765	DNA mismatch repair Msh2	-1.60134	0.0351117
contig43969	homeobox cut-like 2	-1.60049	8.45738e-07
contig28524	UDP-glucose 6-dehydrogenase-like isoform X1	-1.59975	0.0101895
contig37780	unconventional myosin-XVIIIa	-1.59932	0.0183895
contig18959	SET-binding -like	-1.5957	0.0363196
contig32424	reelin-like isoform X3	-1.59548	0.0379678
contig45971	UDP-glucuronosyltransferase 1-5-like	-1.59393	0.0108264
contig39631	receptor tyrosine- kinase erbB-4-like	-1.59313	0.000998443
contig49840	Pol poly	-1.59044	0.0317931
contig15492	PREDICTED: protein FAM178A-like	-1.58988	0.0382128
contig38946	glucosidase 2 subunit beta-like isoform X1	-1.58962	2.82583e-05
contig43362	tetratricopeptide repeat 26-like isoform X1	-1.58869	0.0123636
contig2915	arf-GAP with dual PH domain-containing 2-like	-1.58737	0.00486584
contig14291	histamine N-methyltransferase-like isoform X1	-1.58222	0.00311457
contig29405	piezo-type mechanosensitive ion channel component 2-like	-1.58169	0.0267725
contig26145	GRAM domain-containing 3-like isoform X1	-1.58121	0.00794747
contig19449	kielin chordin	-1.58041	0.00656496
contig8982	CD151 antigen-like	-1.57916	0.000141039
contig15523	dual specificity mitogen-activated kinase kinase 6-like	-1.57893	0.0117592
contig16225	paired amphipathic helix Sin3a isoform X1	-1.57872	0.038194
contig16016	G1 S-specific cyclin-D1-like	-1.57752	0.0094954
contig20811	histamine N-methyltransferase	-1.57598	0.00224672
contig37003	ubiquitin carboxyl-terminal hydrolase 43-like	-1.5759	0.00504593
contig2041	PAX3- and PAX7-binding 1	-1.57532	0.0448941
contig9601	long-chain-fatty-acid-- ligase 1-like	-1.57521	7.7957e-05
contig32835	GRAM domain-containing 1B-like	-1.57472	0.00382967
contig26241	mesenteric estrogen-dependent adipogenesis -like	-1.57342	0.0108271
contig16155	tubulin polyglutamylase TTLL4	-1.5729	0.00144968
contig19088	E3 ubiquitin- ligase RNF38-like	-1.57275	0.00481503
contig6124	replication A 70 kDa DNA-binding subunit	-1.57229	0.0039584
contig38190	nucleotide-binding oligomerization domain-containing 1 isoform X1	-1.57178	0.011705
contig25957	tumor necrosis factor alpha-induced 8 3-like	-1.57145	0.0224295
contig17556	gephyrin-like isoform X2	-1.57081	6.96118e-05
contig35404	MHC class II transactivator-like	-1.57075	0.0416909
contig4818	cyclin-dependent kinase 20-like isoform X1	-1.57024	0.0366067
contig30231	guanylate cyclase soluble subunit alpha-2-like isoform X2	-1.56907	5.069e-06
contig23112	ubiquilin-1-like isoform X1	-1.5679	0.0369593
contig50261	reverse transcriptase	-1.56729	0.0363455
contig14455	sestrin-1 isoform X2	-1.5671	0.0015061
contig38303	DNA (cytosine-5)-methyltransferase 3B-like	-1.56662	0.00181843
contig28126	UDP-glucose 6-dehydrogenase	-1.56623	0.00855371
contig4163	polypeptide N-acetylgalactosaminyltransferase 16-like	-1.56622	0.000159695
contig18283	ATP-binding cassette sub-family D member 2	-1.56601	6.29395e-05
contig7654	nidogen and EGF-like domain-containing 1	-1.56241	0.0347036
contig1553	ankyrin-3-like isoform X2	-1.56234	0.0485597
contig21	glycogen muscle form-like	-1.56203	0.00146332
contig16910	multiple PDZ domain isoform X6	-1.56087	0.0318082
contig2602	EH domain-binding 1	-1.56076	0.000163616
contig35291	mitogen-activated kinase kinase kinase 5-like	-1.5603	0.037106
contig8301	interleukin-34 isoform X1	-1.56025	0.0192897
contig14878	PREDICTED: uncharacterized protein LOC102796906	-1.55904	2.18501e-06
contig20013	axin-2-like isoform X1	-1.55875	0.0408549
contig19051	kinase C-binding 1-like isoform X7	-1.55838	0.00467878
contig21914	ubiquitin carboxyl-terminal hydrolase CYLD-like	-1.55784	0.0127286
contig4496	L-serine dehydratase L-threonine deaminase	-1.55647	0.018046
contig8339	titin-like isoform X4	-1.55537	0.0074274
contig19325	retinoic acid receptor alpha-B-like	-1.55334	5.08166e-05
contig26331	semaphorin-6A-like isoform X1	-1.55144	0.030682
contig14082	tweety homolog 2-like	-1.55006	0.00992635
contig17481	FAM102B-like isoform X1	-1.54847	0.0132248
contig38250	apoptotic protease-activating factor 1-like	-1.54799	0.0240773
contig5560	neuropilin-2-like isoform X4	-1.54736	0.0328509
contig19811	zinc finger 704-like isoform X2	-1.54725	0.014212
contig19760	RNA polymerase II elongation factor ELL-like	-1.54647	0.00132187
contig2474	PREDICTED: uncharacterized protein LOC104946373	-1.54642	0.0343566
contig15320	zinc finger CCHC domain-containing	-1.54554	7.29682e-05
contig14953	Jumonji isoform X2	-1.54552	0.0340549
contig14576	centrosomal of 164 kDa-like	-1.54389	0.00310912
contig26249	E3 ubiquitin- ligase PDZRN3-like isoform X1	-1.54338	0.0324102
contig3555	semaphorin-3C-like isoform X1	-1.54211	0.00130057
contig13143	carbohydrate-responsive element-binding isoform X1	-1.54147	0.000303914
contig35117	zinc finger GLI1	-1.54022	0.00529693
contig6411	acetoacetyl- synthetase-like	-1.5391	0.00253459
contig2127	ATP-binding cassette sub-family A member 1-like isoform X1	-1.53908	2.29433e-07
contig6272	transmembrane 198-like	-1.53795	0.0252628
contig48952	glucokinase regulatory -like isoform X1	-1.53617	0.00010997
contig15404	PAX-interacting 1-like isoform X1	-1.53541	0.00580307
contig13703	L-fucose kinase-like	-1.53514	0.010703
contig41708	solute carrier family 26 member 6	-1.53511	0.0365
contig14362	tripartite motif-containing 16-like	-1.53059	0.0181215
contig18514	F-box only 10-like isoform X2	-1.52873	0.0308848
contig48491	Niemann-Pick C1 1	-1.52841	0.0150033
contig24866	kinesin KIF13A isoform X3	-1.52832	0.0159593
contig29384	insulin-like growth factor-binding complex acid labile subunit	-1.52757	0.00506721
contig20240	peroxisomal trans-2-enoyl- reductase	-1.52434	0.0100735
contig8025	and pleckstrin domain-containing 2 isoform X1	-1.52429	0.00972255
contig12005	intraflagellar transport 74 homolog isoform X2	-1.52426	0.00817176
contig33295	glycerophosphodiester phosphodiesterase domain-containing 5-like	-1.52312	5.93126e-05
contig17314	CD9 antigen-like isoform X1	-1.52083	0.0317931
contig2696	Tumor necrosis factor receptor superfamily member 5 precursor	-1.52042	0.000851659
contig24174	52 kDa repressor of the inhibitor of the kinase-like	-1.51837	0.0381317
contig50305	glycerol-3-phosphate acyltransferase mitochondrial isoform X1	-1.51784	0.0217446
contig34583	ankyrin repeat and SAM domain-containing 6 isoform X1	-1.51696	0.0465037
contig23928	gamma-adducin-like isoform X1	-1.51565	0.00145961
contig940	receptor-type tyrosine- phosphatase kappa isoform X4	-1.51415	0.0172631
contig222	nucleolin isoform X1	-1.51402	0.000263063
contig3197	actin-binding LIM 2 isoform X6	-1.51149	0.0165787
contig35059	NLRC5-like isoform X1	-1.51032	0.002618
contig35797	prosaposin-like isoform X2	-1.51026	0.0281517
contig4884	collagen alpha-2(VI) chain-like	-1.50986	0.0421777
contig17286	cytochrome P450 1B1-like	-1.5095	0.00748545
contig18704	low-density lipo receptor-like isoform X1	-1.50816	0.00253976
contig23029	cdc42 effector 4-like	-1.5061	0.000498828
contig9562	hepatic leukemia factor-like	-1.50604	0.00206833
contig24966	codanin-1 isoform X1	-1.50461	0.0121913
contig34380	ankyrin repeat and SAM domain-containing 1A-like isoform X2	-1.5044	0.0361072
contig5036	FTS and Hook-interacting	-1.50287	0.00827455
contig21769	PREDICTED: uncharacterized protein LOC104929518	-1.50136	0.00206833
contig21789	transmembrane 6 superfamily member 1-like	-1.50098	0.0266981
contig45847	neurexin-1a isoform X1	-1.50015	0.0314173
contig4081	haloacid dehalogenase-like hydrolase domain-containing 3 isoform X1	-1.49796	0.0039327
contig14813	immunoglobulin superfamily member 3-like	-1.49671	0.0235333
contig16543	deoxynucleoside triphosphate triphosphohydrolase SAMHD1-like	-1.49665	0.00941233
contig15044	FAM49A-like isoform X1	-1.49601	0.000705056
contig10242	mitogen-activated kinase kinase kinase 5-like	-1.49559	0.000585483
contig541	formin-binding 1 isoform X9	-1.49494	0.00106101
contig35041	radical S-adenosyl methionine domain-containing 2-like	-1.49473	0.0424324
contig14300	glycerophosphodiester phosphodiesterase domain-containing 5-like isoform X1	-1.4928	0.0337616
contig24790	ZDHHC-type palmitoyltransferase 6-like	-1.49269	5.19683e-05
contig32501	inhibitor of nuclear factor kappa-B kinase subunit beta-like	-1.49119	0.00171274
contig22013	deleted in malignant brain tumors 1 -like	-1.48985	0.0433012
contig11687	N-methyltransferase FAM86A	-1.48905	0.00732049
contig27994	folylpolyglutamate mitochondrial	-1.4846	0.000435113
contig54177	afadin- and alpha-actinin-binding -like isoform X1	-1.48354	5.64193e-05
contig552	EH domain-binding 1 1-like isoform X1	-1.48267	0.0112292
contig5098	unhealthy ribosome biogenesis 2 homolog	-1.48181	0.00280526
contig13599	transcription factor 7-like 2 isoform X13	-1.48169	0.0016131
contig34793	endoplasmic reticulum-Golgi intermediate compartment 2-like isoform X2	-1.48166	0.00187916
contig22225	ferredoxin-fold anticodon-binding domain-containing 1	-1.48084	0.00466252
contig3453	inhibitor of nuclear factor kappa-B kinase subunit epsilon isoform X1	-1.47992	0.000325611
contig10191	ATP-dependent RNA helicase DHX8	-1.47852	0.000606318
contig47088	synembryn-A-like isoform X2	-1.4773	0.00657385
contig3711	limb region 1 homolog	-1.47702	0.00178742
contig36916	B-cell receptor CD22-like	-1.47624	0.0469353
contig25533	reticulon-4-interacting mitochondrial	-1.47563	0.000172396
contig6281	PREDICTED: LOW QUALITY PROTEIN: uncharacterized protein LOC104956271	-1.4743	2.47706e-05
contig54083	CDP-diacylglycerol--serine O-phosphatidyltransferase isoform X2	-1.47425	0.0397934
contig50592	p53-induced with a death domain isoform X1	-1.47324	0.0392909
contig29519	toll-like receptor 2	-1.47307	0.00358529
contig21583	ubiquitin carboxyl-terminal hydrolase 19-like	-1.47174	7.35038e-07
contig3641	transferrin receptor 1	-1.47166	0.000420324
contig36392	centlein-like isoform X2	-1.47067	0.0318579
contig44890	plexin-B1-like isoform X1	-1.47013	0.0152166
contig18305	PREDICTED: uncharacterized protein LOC101478254	-1.47004	0.0330558
contig13183	zinc finger 407-like isoform X1	-1.46989	7.50771e-07
contig21223	arf-GAP with coiled- ANK repeat and PH domain-containing 3-like isoform X2	-1.46852	0.0322116
contig418	muscleblind 3 isoform X1	-1.46839	3.74023e-11
contig28776	interferon- double-stranded RNA-activated kinase-like isoform X1	-1.46739	0.00024323
contig50472	rho GTPase-activating 32-like	-1.46552	0.0236707
contig2755	sodium channel subunit beta-4-like	-1.46495	0.0197832
contig1868	calcium-binding mitochondrial carrier S -1-like isoform X2	-1.4648	0.0276436
contig3394	RNA-binding Musashi homolog 2 isoform X3	-1.46374	0.000144202
contig24228	interferon regulatory factor 7	-1.46365	9.51902e-08
contig12950	sodium-dependent multivitamin transporter-like isoform X1	-1.46256	0.000295433
contig34009	gamma-glutamyltransferase 5-like	-1.4592	0.0268761
contig15993	zinc finger 850-like	-1.45638	0.0044312
contig4592	unnamed protein product, partial	-1.45548	0.0355304
contig5828	dehydrogenase reductase SDR family member 1	-1.45497	0.00246036
contig48718	FERM domain-containing 6-like isoform X1	-1.45481	0.0371284
contig24963	FYN-binding -like isoform X2	-1.45442	0.00241425
contig49944	nuclear receptor subfamily-5 groupAmember	-1.45242	0.00278045
contig31265	active breakpoint cluster region-related -like isoform X2	-1.45164	0.0222382
contig40357	RAC-beta serine threonine- kinase-like	-1.4515	0.0355106
contig19540	carcinoembryonic antigen-related cell adhesion molecule 1-like	-1.44978	0.00744653
contig23457	zinc finger and BTB domain-containing 24	-1.44933	0.0246453
contig35074	transforming growth factor-beta receptor-associated 1-like	-1.44913	0.012451
contig22584	probable phospholipid-transporting ATPase VD isoform X2	-1.44543	0.00083241
contig13394	sodium-dependent phosphate transporter 2-like	-1.43965	0.0102419
contig26123	Twinkle mitochondrial	-1.4395	0.000369975
contig9130	Gamma-tubulin complex component 2	-1.43941	1.79702e-05
contig8695	SSXT isoform X1	-1.43892	0.000149807
contig30279	sorbin and SH3 domain-containing 2 isoform X1	-1.43669	0.0151411
contig26566	and PH domain-containing 6-like	-1.43647	0.0388567
contig24652	E3 ubiquitin- ligase RNF213-like	-1.43635	0.0153515
contig5370	unconventional myosin-VI-like isoform X1	-1.43436	0.0248565
contig8127	endoplasmic reticulum aminopeptidase 1	-1.43406	0.00154365
contig16528	probable ATP-dependent RNA helicase DHX58-like isoform X1	-1.43316	0.0066911
contig40704	MAP7 domain-containing 1-like isoform X1	-1.43206	0.0102349
contig1300	period circadian homolog 1-like isoform X1	-1.43186	5.74057e-05
contig16996	dual specificity kinase CLK2-like isoform X1	-1.43139	0.0238999
contig32903	mitogen-activated kinase kinase kinase kinase 4-like isoform X1	-1.42952	0.0409006
contig16200	GTP cyclohydrolase 1 feedback regulatory	-1.42901	0.0171181
contig24476	mediator of RNA polymerase II transcription subunit 24 isoform X1	-1.42897	0.00785477
contig6179	PREDICTED: fibulin-5	-1.4287	0.00383056
contig48526	NF-kappa-B inhibitor zeta-like	-1.42827	0.00228717
contig2515	ethanolamine kinase 1	-1.42739	0.0040935
contig3599	opsin-5-like isoform X1	-1.42656	0.0303161
contig45162	liprin-beta-2-like isoform X2	-1.42496	0.0129371
contig8406	DENND6A-like isoform X2	-1.42364	0.000261934
contig14706	fibroblast growth factor receptor 2 isoform X2	-1.423	0.0229941
contig23826	spermine synthase	-1.42265	0.00319179
contig2885	transcription factor 20 isoform X1	-1.42086	0.0018723
contig20534	potassium channel subfamily K member 5	-1.42032	0.0204382
contig8891	tau-tubulin kinase 2	-1.41942	0.0370208
contig25397	histone-lysine N-methyltransferase SETDB1-B-like	-1.41884	0.00404925
contig44298	4-hydroxyphenylpyruvate dioxygenase-like	-1.4186	0.000507956
contig9771	kelch-like ECH-associated 1	-1.41704	1.39452e-07
contig1132	high mobility group B2-like	-1.41583	0.00645983
contig4618	poly [ADP-ribose] polymerase 14-like	-1.41536	0.00675507
contig9091	class E basic helix-loop-helix 40	-1.4145	0.000588968
contig17237	C8orf37 homolog	-1.4119	0.00751187
contig4564	glucocorticoid-induced transcript 1	-1.4111	0.0114715
contig44794	WW domain-containing oxidoreductase-like	-1.41088	0.00537754
contig49348	poliovirus receptor-related 4-like isoform X1	-1.41065	0.0198985
contig22782	transcription factor AP-4-like	-1.40879	0.040087
contig19306	histone-lysine N-methyltransferase SMYD3-like	-1.40686	0.00353994
contig27793	vascular endothelial zinc finger 1	-1.40323	0.00976937
contig2711	ATP-binding cassette sub-family C member 9 isoform X3	-1.40261	0.00968213
contig9673	nocturnin-like isoform X2	-1.39999	0.00748034
contig17614	transforming growth factor beta-3	-1.3995	0.000250593
contig37103	sepiapterin reductase	-1.39861	0.0100265
contig14753	calcium calmodulin-dependent kinase type II subunit gamma-	-1.39861	0.0104756
contig17315	nidogen and EGF-like domain-containing 1 isoform X2	-1.39785	0.0161575
contig3650	E3 ubiquitin- ligase ZFP91-like isoform X2	-1.39675	0.00296314
contig3147	ankyrin-3-like isoform X19	-1.39639	0.0325863
contig33547	neuroblast differentiation-associated AHNAK-like isoform X1	-1.39524	0.00373051
contig18689	zinc finger 518A-like	-1.39507	0.0267229
contig23597	ski oncogene	-1.39423	0.0312291
contig31096	PREDICTED: protein NDNF	-1.3938	0.0248147
contig12811	C2 domain-containing 5 isoform X7	-1.39235	0.0461382
contig4299	formin-binding 1 isoform X3	-1.39197	0.0023539
contig54116	fatty-acid amide hydrolase 2	-1.39103	2.86487e-05
contig37987	arylsulfatase A	-1.39026	0.0046938
contig33871	interleukin-17 receptor B	-1.38498	0.0455317
contig23101	very long-chain acyl- synthetase-like	-1.38474	0.0297026
contig3298	E3 ubiquitin- ligase DTX3L-like isoform X2	-1.38404	8.67158e-07
contig3862	splicing regulatory glutamine lysine-rich 1 isoform X2	-1.38353	5.39479e-05
contig12266	TRAF3-interacting 1	-1.38189	0.00670556
contig42318	colony-stimulating factor receptor 1a	-1.38003	0.0339098
contig10775	angel homolog 1	-1.37995	0.00286307
contig33234	serine threonine- kinase Sgk1 isoform X2	-1.37941	0.00192317
contig25988	zinc finger 407-like isoform X1	-1.37929	0.00920629
contig11469	carbohydrate sulfotransferase 15-like	-1.37899	0.0118895
contig16609	ankyrin repeat and BTB POZ domain-containing 2-like	-1.37834	5.49656e-07
contig605	UDP-N-acetylglucosamine--peptide N-acetylglucosaminyltransferase 110 kDa subunit isoform X2	-1.37796	0.00159722
contig10209	AMME syndrome candidate gene 1	-1.37764	0.0108264
contig26832	UDP- c:betaGal beta-1,3-N-acetylglucosaminyltransferase 1-like isoform X1	-1.37688	0.00797128
contig33618	antigen peptide transporter 2-like	-1.37627	0.00950948
contig29132	nucleoside diphosphate-linked moiety X motif 6-like	-1.37625	0.0264659
contig15486	EPO_EPICO ame: Full=Erythropoietin Flags: Precursor	-1.37493	0.00413755
contig49269	XK-related 8-like	-1.37398	0.000638654
contig3214	PREDICTED: endosialin	-1.37394	0.0107185
contig9125	transducin-like enhancer	-1.37208	0.0206733
contig30312	roundabout homolog	-1.37193	0.0160248
contig28091	butyrophilin subfamily 1 member A1-like	-1.37166	0.0122001
contig863	mitogen-activated kinase kinase kinase 7-like isoform X1	-1.37162	0.0106476
contig28184	acid trehalase 1	-1.36981	0.00134747
contig17725	opioid growth factor receptor-like	-1.36914	0.00105306
contig7780	caveolin-2-like isoform X1	-1.36889	0.0075299
contig5637	nuclear receptor subfamily 1 group D member 2-like isoform X1	-1.36827	0.0147645
contig22255	zinc finger 341-like isoform X1	-1.36771	0.0293525
contig11052	chromobox homolog 3 isoform X1	-1.36763	0.000242883
contig14544	tctex1 domain-containing 2	-1.36592	0.0140672
contig1357	desmoplakin isoform X1	-1.36588	2.06925e-05
contig36798	centrosomal of 164 kDa-like	-1.36585	0.0044524
contig3047	E3 ubiquitin- ligase DTX4-like	-1.36571	0.000927243
contig27996	PREDICTED: uncharacterized protein LOC102797398	-1.36444	0.0139266
contig4074	FAM134B isoform X2	-1.36427	0.0232676
contig3949	DNA repair REV1	-1.36361	0.000130183
contig4009	probable methyltransferase 15 isoform X1	-1.36352	0.00304026
contig25736	zinc finger 462-like	-1.36338	0.0127661
contig10321	E3 ubiquitin- ligase ZFP91-like isoform X1	-1.3633	0.0080276
contig22719	NLRC3-like isoform X2	-1.36257	0.00400713
contig11652	negative elongation factor E-like	-1.36256	1.98838e-06
contig13302	60 kDa SS-A Ro ribonucleo	-1.36185	0.00587422
contig16311	Fc receptor 3 isoform X1	-1.36097	0.0115705
contig7222	phosphatase mitochondrial-like isoform X1	-1.35767	0.00855371
contig2956	IQ motif and SEC7 domain-containing 1-like isoform X3	-1.35454	0.000144166
contig5419	glutamate receptor-interacting 1	-1.35413	0.0107857
contig49307	ubiquitin carboxyl-terminal hydrolase CYLD-like	-1.35333	0.019467
contig31031	PREDICTED: plexin-C1-like, partial	-1.35252	0.0301589
contig2351	long-chain fatty acid transport 4	-1.35191	0.00456529
contig42135	apolipo L6-like	-1.35009	0.0177458
contig18412	dihydroxyacetone phosphate acyltransferase-like	-1.34943	0.0179735
contig848	FAM13A isoform X3	-1.34885	4.58213e-06
contig20794	probable palmitoyltransferase ZDHHC20-like	-1.34794	0.0429931
contig16273	sterile alpha motif domain-containing 9-like	-1.34783	0.00171274
contig24789	PHD finger 14 isoform X5	-1.3474	0.0360683
contig52092	myelin regulatory factor isoform X6	-1.34739	0.0341704
contig12913	FAM204A isoform X1	-1.34697	0.00341845
contig22625	lipid phosphate phosphohydrolase 1-like	-1.34485	0.00581035
contig17699	zinc finger 740-like	-1.34475	0.00314103
contig22441	C-C motif chemokine 4-like	-1.3442	0.0133663
contig6340	natural killer cell enhancing factor	-1.34296	0.00423102
contig17712	peripheral plasma membrane CASK-like isoform X3	-1.34274	0.0365
contig29270	F-box only 21-like isoform X1	-1.34269	0.0105836
contig40975	gamma-glutamyltransferase 7 isoform X1	-1.34075	0.0178551
contig14856	muscarinic acetylcholine receptor M2-like	-1.3394	0.0264742
contig38843	UPF0235 C15orf40 homolog	-1.33868	0.00394121
contig2271	nuclear factor 1 X-type-like isoform X3	-1.33853	0.00508392
contig27491	unhealthy ribosome biogenesis 2 homolog	-1.33787	0.00436421
contig12100	nck-associated 5-like	-1.33698	0.0151034
contig26679	N-acetyllactosaminide beta-1,3-N-acetylglucosaminyltransferase-like	-1.33604	0.00406216
contig14046	alkaline ceramidase 3	-1.33451	0.00451365
contig13726	peripheral-type benzodiazepine receptor-associated 1-like isoform X1	-1.33438	0.016024
contig2984	Serine arginine-rich specific kinase 1b	-1.33308	0.000545166
contig29504	brambleberry-like isoform X2	-1.33158	0.0484374
contig4288	hepatic leukemia factor-like	-1.32795	4.82865e-05
contig17923	TRAF3-interacting 1 isoform X1	-1.32762	0.00146648
contig5287	collagen triple helix repeat-containing 1-like isoform X2	-1.32718	0.0416134
contig38960	tripartite motif-containing 16-like	-1.32708	0.00926012
contig13471	acetyl- carboxylase 1-like isoform X9	-1.32671	0.043687
contig18001	neuronal PAS domain-containing 2-like isoform X1	-1.32586	0.0374306
contig7803	little elongation complex subunit 1 isoform X2	-1.32561	0.0246314
contig5916	histone -B-like	-1.32476	0.00646182
contig3673	amino-terminal enhancer of split-like isoform X2	-1.32447	0.000142897
contig17840	beta-catenin-interacting 1	-1.32349	0.00632229
contig30851	chloride channel 2-like isoform X1	-1.32342	0.0450949
contig15284	DNA repair complementing XP-A cells	-1.32192	0.0353368
contig40854	zinc finger BED domain-containing 4-	-1.3208	0.0399475
contig37425	poliovirus receptor-related 1	-1.32008	0.0198246
contig8448	maestro heat-like repeat-containing family member 1 isoform X1	-1.31763	0.00586319
contig9137	transforming growth factor beta-2	-1.31707	0.000340803
contig34983	contactin-1a-like isoform X1	-1.31572	0.00194444
contig1156	gamma-sarcoglycan-like isoform X1	-1.3155	0.00131245
contig26606	fibulin-1 precursor	-1.31228	0.000703495
contig2371	UPF0711 C18orf21 homolog	-1.31228	0.00176397
contig2406	nuclear receptor ROR-alpha-like isoform X1	-1.31206	0.00839157
contig3775	cell cycle checkpoint control RAD9A	-1.31163	6.41702e-07
contig20777	Integrin alpha-3	-1.3106	0.0460493
contig15551	gamma-adducin-like isoform X2	-1.31033	0.00184479
contig14573	spermine oxidase isoform X1	-1.3101	0.0336942
contig12821	TNF receptor-associated factor 2-like	-1.30991	0.0073968
contig31499	glucose-6-phosphate 1-dehydrogenase-like	-1.30957	0.0312656
contig8973	leucine carboxyl methyltransferase 2-like isoform X1	-1.3088	0.0364917
contig40118	kalirin-like isoform X3	-1.30797	0.00794747
contig20800	GTPase IMAP family member 7-like	-1.30764	0.00175256
contig7648	leucine-rich repeat transmembrane FLRT2-like	-1.30668	0.026008
contig37808	tryptophan 2,3-dioxygenase A-like	-1.30501	0.00465733
contig9206	LIM zinc-binding domain-containing Nebulette-like isoform X1	-1.30296	0.000517825
contig32122	RNA exonuclease NEF-sp-like	-1.30186	0.000282967
contig19703	calcium-binding mitochondrial carrier S -1-like isoform X1	-1.30111	0.0413547
contig39688	MAP7 domain-containing 1-like isoform X7	-1.30028	0.0294318
contig23237	eukaryotic translation initiation factor 5B-like isoform X1	-1.29912	0.0043526
contig2137	neuroblast differentiation-associated AHNAK-like isoform X2	-1.29876	0.00352972
contig7114	retinoid X receptor	-1.29681	0.00112436
contig47616	uncharacterized abhydrolase domain-containing DDB_G0269086-like	-1.29668	0.011952
contig4662	double-stranded RNA-specific editase 1-like isoform X2	-1.29633	0.00741248
contig3417	serine threonine- phosphatase 6 regulatory ankyrin repeat subunit C-like	-1.2957	0.0205655
contig14806	E3 ubiquitin- ligase TRIM23-like	-1.29512	0.000280761
contig39212	ferredoxin-fold anticodon-binding domain-containing 1-like	-1.29504	0.00976177
contig13781	nicotinate phosphoribosyltransferase-like	-1.2946	0.00323557
contig25757	RNA-binding 14-like isoform X2	-1.29431	0.0320582
contig39115	sodium- and chloride-dependent GABA transporter 2-like isoform X1	-1.29396	0.0278798
contig35808	CD166 antigen homolog	-1.28863	0.0164171
contig31296	Niemann-Pick C1 1	-1.28819	1.2567e-05
contig22871	ATP-dependent RNA helicase DDX55-like	-1.28454	0.0340247
contig466	nuclear receptor corepressor 1 isoform X2	-1.28313	0.000191904
contig15587	transmembrane 62-like	-1.28269	0.000181152
contig88	basic leucine zipper and W2 domain-containing 1-A-like	-1.28191	0.0266286
contig16067	disco-interacting 2 homolog A-like	-1.28117	0.014539
contig33769	UDP-glucuronosyltransferase 2B31-like isoform X2	-1.28072	0.0395296
contig41973	lysosome-associated membrane glyco 1-like	-1.28051	0.0290061
contig7246	sodium hydrogen exchanger 6-like	-1.28016	0.000427148
contig23104	phosphatase 1 regulatory subunit 35-like	-1.27941	0.00216367
contig10444	oxysterol-binding 2-like isoform X1	-1.27922	0.00029991
contig16216	bone morphogenetic 1-like	-1.27774	0.00551411
contig6014	transcription cofactor HES-6-like	-1.27758	0.00147725
contig4578	mitogen-activated kinase kinase kinase MLT isoform X1	-1.27723	3.84848e-09
contig21596	tribbles homolog 1-like	-1.2762	0.000116022
contig10853	extended synaptotagmin-2 isoform X1	-1.27592	0.0215964
contig48655	solute carrier family 12 member 5-like isoform X2	-1.27524	0.0374306
contig27401	periplakin isoform X1	-1.27447	0.0211015
contig27700	tripartite motif-containing 16-like	-1.27414	0.0164925
contig32111	oocyte zinc finger -like	-1.27399	0.0276678
contig16542	deoxynucleoside triphosphate triphosphohydrolase SAMHD1-like	-1.27296	0.00958288
contig3708	ADAMTS 4	-1.27267	6.15504e-05
contig13718	H(+) Cl(-) exchange transporter 4-like	-1.27244	0.00424296
contig7160	proteasome subunit beta type-9-like	-1.27081	0.0236924
contig8351	unconventional myosin-IXa-like isoform X2	-1.27008	0.00594662
contig15279	septin-2B isoform X1	-1.26962	0.00420653
contig17117	olfactomedin-4-like isoform X1	-1.26787	0.0379678
contig8156	very low-density lipo receptor isoform X2	-1.26739	0.0176022
contig11362	NLRC3-like isoform X3	-1.26593	0.0237245
contig31695	epidermal growth factor receptor kinase substrate 8 2-like isoform X1	-1.2657	0.0147062
contig626	sodium-dependent phosphate transporter 2	-1.26456	0.0223531
contig8916	sorbin and SH3 domain-containing 2 isoform X5	-1.26445	0.0464298
contig19676	monocyte chemotactic 1B-like	-1.26	0.0140076
contig9393	PREDICTED: protein jagged-1	-1.25887	5.17459e-05
contig14421	vinexin-like isoform X1	-1.25855	0.00189154
contig11413	unnamed protein product	-1.25834	0.0268959
contig8011	glutaminase kidney mitochondrial isoform X2	-1.25804	3.12095e-05
contig24769	probable cation-transporting ATPase 13A2-like isoform X1	-1.25699	0.0154374
contig15617	radical S-adenosyl methionine domain-containing 2	-1.2561	0.0330558
contig9475	nipped-B B	-1.25541	0.0491221
contig7702	anaphase-promoting complex subunit 4	-1.25523	2.5534e-05
contig9146	electrogenic sodium bicarbonate cotransporter 1 isoform X1	-1.25472	0.0464958
contig32851	BTB POZ domain-containing KCTD7-like	-1.25279	0.00842555
contig32437	receptor-type tyrosine- phosphatase H-like	-1.25176	0.0376706
contig21749	RNA-binding 47 isoform X1	-1.25137	0.00793374
contig5628	tropomyosin alpha-1 chain-like isoform X4	-1.24963	0.0144139
contig10045	nectin-2 isoform X2	-1.24754	0.00076141
contig33733	reverse transcriptase	-1.24632	0.0247977
contig17362	nucleotide-binding oligomerization domain-containing 1	-1.24527	0.00423036
contig16425	transcriptional regulator Myc-B-like isoform X1	-1.24522	0.00115593
contig514	ankyrin-3-like isoform X36	-1.2441	0.0201252
contig29208	immunoglobulin-like domain-containing receptor 2 isoform X2	-1.24251	0.0497488
contig15937	tweety homolog 2-like isoform X2	-1.24161	5.25221e-07
contig29397	acid trehalase 1	-1.24152	0.0373392
contig16493	multidrug and toxin extrusion 1-like	-1.24044	0.0317931
contig21391	poly [ADP-ribose] polymerase 14-like	-1.24022	0.0372005
contig8605	DNA excision repair ERCC-6-like 2	-1.23988	0.000749719
contig3665	phosphatidylinositol 3,4,5-trisphosphate 5-phosphatase 2	-1.2389	0.0348966
contig14599	ectoderm-neural cortex 1-like	-1.23832	0.00819025
contig36793	Y-box-binding 2	-1.23828	0.0340636
contig26475	DNA (cytosine-5)-methyltransferase 3A-like isoform X4	-1.23736	0.0355113
contig50090	PREDICTED: protein fantom-like	-1.23376	0.0303254
contig19659	zinc finger and BTB domain-containing 45-like	-1.23285	0.0461999
contig27206	serine threonine- kinase Sgk1-like isoform X1	-1.23273	0.00550182
contig19446	PREDICTED: uncharacterized protein LOC104923228	-1.23247	7.11423e-05
contig2278	alpha- kinase 2	-1.23051	0.0264692
contig28224	receptor-transporting 3-like	-1.22907	0.0388645
contig14270	FAM60A-like isoform X3	-1.22859	0.000730341
contig43523	homeobox cut-like 2	-1.22702	0.00635686
contig4469	SLIT-ROBO Rho GTPase-activating 1-like isoform X3	-1.2261	0.000923827
contig2924	signal transducer and activator of transcription 5B-like isoform X1	-1.22347	0.0420276
contig17672	valacyclovir hydrolase	-1.22268	0.0321742
contig40752	p53-induced with a death domain-like	-1.22255	0.0227465
contig1517	neuroblast differentiation-associated AHNAK isoform X10	-1.22203	0.00856607
contig3409	Zinc finger Ran-binding domain-containing 2	-1.22155	0.000348879
contig5108	leiomodin-2-like isoform X1	-1.22137	0.00586319
contig4908	neuroblast differentiation-associated AHNAK-like	-1.22006	0.00989127
contig12318	methionine synthase	-1.21888	0.000339902
contig8135	nuclear factor 1 C-type-like isoform X2	-1.21868	0.00247967
contig25176	serine threonine- kinase Chk2-like	-1.21855	0.0196037
contig9394	collagen alpha-1(XIII) chain	-1.21791	0.00118953
contig15385	Bloom syndrome isoform X1	-1.21613	0.0161308
contig11702	Mitochondrial 2-oxoglutarate malate carrier	-1.21604	0.0103488
contig20043	SPRY domain-containing SOCS box 4-like isoform X2	-1.21598	0.0374553
contig6563	cohesin subunit SA-2-like	-1.21493	0.00103403
contig51021	disintegrin and metallo ase domain-containing 9-like	-1.21469	0.0297769
contig9826	ankyrin repeat and SOCS box 13-like isoform X1	-1.21437	0.0490139
contig5584	proline- glutamic acid- and leucine-rich 1-like isoform X2	-1.21423	0.0260123
contig24861	vascular endothelial growth factor receptor 3-like	-1.21387	0.0108271
contig15720	dnaJ homolog subfamily C member 9-like	-1.21376	0.00108626
contig26211	-tyrosine kinase 2-beta-like	-1.21369	0.0415748
contig4037	zinc finger 862-like isoform X1	-1.21347	0.0181542
contig3072	transcription factor 7-like 2 isoform X5	-1.21329	0.00295087
contig7270	complement C1q tumor necrosis factor-related 1-like	-1.21301	0.0262467
contig8196	PDZ and LIM domain 5-like isoform X5	-1.21284	4.16352e-05
contig2387	RNA-binding 34-like	-1.21275	0.00212863
contig8727	circadian-associated transcriptional repressor-like	-1.21191	0.00498967
contig41889	nuclear factor ovary-like	-1.21154	0.0220292
contig33040	LRR and PYD domains-containing 1-like	-1.21139	0.0160549
contig20833	unconventional myosin-X	-1.21049	0.00625251
contig5721	alpha-adducin-like isoform X3	-1.20993	0.0248101
contig34522	nibrin isoform X2	-1.20976	0.0407787
contig1438	angiopoietin-related 3-like	-1.2084	0.00270538
contig16318	probable E3 ubiquitin- ligase HERC4-like	-1.20788	0.0165867
contig5757	ras-GEF domain-containing family member 1C	-1.20578	0.00203135
contig12586	RILP 1	-1.20572	0.00401291
contig13246	filaggrin-2-like isoform X2	-1.2056	0.024109
contig1749	calpain-1 catalytic subunit-like	-1.20501	0.00630022
contig33346	arfaptin-1 isoform X2	-1.20459	0.00540302
contig2320	LIM and calponin homology domains-containing 1-like	-1.20302	0.00283824
contig1518	neuroblast differentiation-associated AHNAK-like	-1.20286	0.00251283
contig30921	speckle-type POZ	-1.20272	0.0261916
contig23957	LRR and PYD domains-containing 10-like isoform X1	-1.20153	0.0382236
contig22377	ranBP-type and C3HC4-type zinc finger-containing 1	-1.20043	6.17942e-05
contig27244	alpha-mannosidase 2C1	-1.1977	0.00670556
contig16377	L-threonine 3- mitochondrial-like isoform X1	-1.19762	0.00111151
contig27375	twinkle mitochondrial-like	-1.19317	0.0146131
contig44856	calcium calmodulin-dependent 3 ,5 -cyclic nucleotide phosphodiesterase 1B-like	-1.19168	0.00486584
contig2503	polypyrimidine tract-binding 1-like	-1.19075	0.000143637
contig26311	diacylglycerol kinase kappa	-1.19058	0.0353368
contig1120	G- coupled receptor 124	-1.19014	0.0342067
contig29347	insulin-like growth factor binding -1	-1.18962	0.0419531
contig12377	DNA (cytosine-5)-methyltransferase 1	-1.18619	0.00118496
contig3690	high mobility group B2-like	-1.18597	0.000109482
contig9457	endoplasmic reticulum aminopeptidase 2-like	-1.18274	0.0352694
contig22696	G- coupled receptor 124	-1.18253	0.0497488
contig13969	headcase homolog	-1.18252	0.027056
contig16180	tubulin epsilon chain	-1.18183	0.00197099
contig5849	hydroxylysine kinase isoform X2	-1.18114	0.00989127
contig14073	histidine triad nucleotide-binding mitochondrial-like isoform X3	-1.17681	0.00568094
contig9064	transporter-associated with antigen processing 2	-1.17599	0.0233988
contig43540	solute carrier organic anion transporter family member 1C1-like	-1.17445	0.0285923
contig11354	serine threonine- kinase Sgk1 isoform X3	-1.17425	0.00349008
contig10558	Splicing arginine serine-rich 3	-1.17282	1.46349e-05
contig7265	mitochondrial import inner membrane translocase subunit TIM44-like	-1.17169	0.0438113
contig16330	polypeptide N-acetylgalactosaminyltransferase 2-like	-1.17116	0.0036154
contig31072	alpha-ketoglutarate-dependent dioxygenase alkB homolog 3	-1.17062	0.00271951
contig14581	PREDICTED: uncharacterized protein LOC103031894	-1.17057	0.0386546
contig48983	seizure 6 homolog isoform X1	-1.169	0.0252023
contig43472	PREDICTED: contactin-2	-1.16835	0.0453924
contig2445	sodium-coupled neutral amino acid transporter 4	-1.16644	0.00459687
contig19065	rap guanine nucleotide exchange factor 3-like isoform X1	-1.16633	0.00156565
contig14894	D-tyrosyl-tRNA(Tyr) deacylase 1-like	-1.16608	0.00303067
contig7006	double-stranded RNA-specific adenosine deaminase	-1.1657	0.0406805
contig12977	cytolysin Src-1-like	-1.16255	0.000110801
contig20489	carboxypeptidase Z-like	-1.16137	0.00203355
contig17045	pre-B-cell leukemia transcription factor 1-like isoform X2	-1.16058	0.0224259
contig233	-methionine sulfoxide oxidase MICAL3-like isoform X1	-1.16007	0.014212
contig11319	probable phospholipid-transporting ATPase VD isoform X1	-1.15943	0.00320777
contig20259	interleukin enhancer-binding factor 3 homolog	-1.15833	0.0113924
contig2552	activin receptor type-2A-like	-1.15767	0.027091
contig9879	phosphorylase b kinase regulatory subunit liver isoform isoform X2	-1.15761	0.00687901
contig13584	E3 ubiquitin- ligase TRIM37-like	-1.15745	0.0107768
contig30103	phosphoinositide 3-kinase regulatory subunit 5-like isoform X4	-1.15703	0.0182972
contig38552	slit homolog 1 isoform X1	-1.15649	0.0190445
contig1817	nucleolar transcription factor 1-B-like isoform X2	-1.15405	0.00878745
contig48009	transmembrane 6 superfamily member 2	-1.15403	0.0107792
contig4697	H(+) Cl(-) exchange transporter 3 isoform X3	-1.15335	0.0154259
contig2336	sodium-dependent neutral amino acid transporter B(0)AT2-like	-1.1523	0.0165425
contig4911	membrane-spanning 4-domains subfamily A member 4A-like	-1.15172	0.0335281
contig6837	unnamed protein product	-1.15148	0.0211381
contig14998	NLRC5 isoform X1	-1.1497	0.000666344
contig45274	gamma-glutamyltransferase 7 isoform X1	-1.14811	0.0256407
contig37132	PRKC apoptosis WT1 regulator -like	-1.14749	0.00133673
contig30205	origin recognition complex subunit 4	-1.14616	0.0272549
contig26576	DENN domain-containing 3-like	-1.14539	0.028753
contig23777	low-density lipo receptor class A domain-containing 3-like isoform X1	-1.1433	0.00238084
contig14242	spermatogenesis-associated 5	-1.14255	0.00360315
contig24104	headcase homolog	-1.14216	0.0474049
contig1872	zinc finger 782-like isoform X2	-1.1397	0.00397451
contig28186	E3 ubiquitin- ligase TRIM11-like	-1.13891	0.00573804
contig17549	matrix-remodeling-associated 8-like	-1.1389	0.00823254
contig19997	rho guanine nucleotide exchange factor 1 isoform X6	-1.13702	0.0135097
contig17753	AF-9 isoform X2	-1.13698	0.00914775
contig14906	ATP-dependent RNA helicase DDX24	-1.13671	0.0463709
contig2699	SLIT-ROBO Rho GTPase-activating 3-like isoform X2	-1.13668	0.0273715
contig2849	glucose 1,6-bisphosphate synthase	-1.13581	0.0188625
contig11278	phosphatidylinositol 3,4,5-trisphosphate-dependent Rac exchanger 1	-1.1357	0.0339098
contig3323	sodium channel and clathrin linker 1	-1.13561	7.15885e-05
contig14564	chaperone activity of bc1 complex- mitochondrial	-1.13522	0.013228
contig2040	lipid phosphate phosphohydrolase 3-like isoform X1	-1.13473	0.00168196
contig9448	carbohydrate sulfotransferase 15-like	-1.13136	0.00169504
contig5211	tropomyosin alpha-1 chain isoform X10	-1.13123	0.0398736
contig30960	mitochondrial ribonuclease P 3	-1.13118	0.0363358
contig9060	chondroitin sulfate proteoglycan 4-like	-1.13034	0.000286541
contig26892	sorting nexin-4-like	-1.12852	1.82292e-05
contig33844	peroxisome proliferator-activated receptor gamma coactivator 1-alpha-like isoform X1	-1.12538	0.0230865
contig22924	glycerophosphodiester phosphodiesterase domain-containing 5-like	-1.12526	0.00309726
contig5423	PREDICTED: uncharacterized protein LOC104958322	-1.12496	0.0121567
contig386	intermediate filament ON3-like	-1.12356	0.0322346
contig945	FAM13A isoform X3	-1.12243	0.00163497
contig23404	transferrin receptor 2	-1.12166	0.017345
contig22049	nuclear receptor subfamily 1 group D member 2	-1.11738	0.0296255
contig40113	anoctamin-10-like isoform X1	-1.11634	0.0254591
contig13767	glutamate receptor-interacting 1-	-1.11614	0.0182972
contig17434	sprouty homolog 2-like	-1.11592	0.00268778
contig10410	formin 1	-1.11375	0.0442733
contig10015	tetraspanin-11 isoform X2	-1.11324	0.00161136
contig935	delta-sarcoglycan-like isoform X1	-1.11145	0.0126424
contig15608	poly [ADP-ribose] polymerase 14-like	-1.11083	0.0371505
contig13214	PREDICTED: uncharacterized protein LOC104947984 isoform X1	-1.11072	0.0242762
contig4909	neuroblast differentiation-associated AHNAK-like	-1.11063	0.0118202
contig1296	merlin-like isoform X1	-1.11057	0.00529189
contig3794	pleckstrin homology domain-containing family N member 1	-1.10938	0.0303011
contig19983	fumarylacetoacetate hydrolase domain-containing 2-like	-1.10907	0.041163
contig29598	kazrin-like isoform X5	-1.10893	0.0261268
contig8831	notchless homolog 1	-1.10853	0.00122515
contig5513	nap homolog 2-like	-1.10846	1.2756e-05
contig34318	serine incorporator 1-like	-1.10769	0.0198937
contig36641	mitochondrial import inner membrane translocase subunit TIM44-like	-1.10691	0.0332292
contig28534	enhancer of polycomb homolog 1-like	-1.10582	0.0101228
contig23670	PREDICTED: exportin-4-like	-1.10491	0.0420276
contig14293	kelch repeat and BTB domain-containing 11	-1.10381	0.0409931
contig1829	polycomb group RING finger 2-like	-1.1038	0.000878887
contig31544	long-chain-fatty-acid-- ligase ACSBG2 isoform X2	-1.10302	0.00181532
contig4376	transcription factor SOX-6 isoform X1	-1.10285	0.0261788
contig2162	mitochondrial dicarboxylate carrier-like	-1.10029	0.0168127
contig25928	arfaptin-1-like isoform X2	-1.09808	0.00478257
contig3194	glycosyltransferase LARGE1	-1.09804	0.0130233
contig2784	FAM101A-like	-1.09373	4.4139e-05
contig17882	serine--tRNA mitochondrial-like	-1.09324	0.00883158
contig2296	inhibitor of nuclear factor kappa-B kinase subunit epsilon isoform X1	-1.09241	0.00179377
contig17304	PREDICTED: uncharacterized protein LOC103384776 isoform X3	-1.09216	0.000835474
contig10106	poly [ADP-ribose] polymerase 1	-1.09201	0.00513535
contig10600	glycosyltransferase LARGE2	-1.09139	0.000703495
contig22921	oxysterol-binding -related 1-like isoform X2	-1.09133	0.0232502
contig1457	yippee-like 3	-1.09082	0.0232384
contig26191	PREDICTED: uncharacterized protein LOC100690503	-1.09001	0.00136584
contig39526	mitogen-activated kinase 12-like	-1.08906	0.000138662
contig22010	centrosomal of 83 kDa isoform X2	-1.0876	0.0149526
contig15563	kaptin isoform X2	-1.08744	0.012451
contig36152	CMRF35-like molecule 7	-1.08674	0.0492936
contig26555	ras-related Rab-23-like	-1.08666	0.00929702
contig1478	eukaryotic translation initiation factor 2D	-1.08558	0.00437675
contig26837	PREDICTED: protein RRNAD1	-1.0855	0.0410683
contig964	striatin-interacting 2 isoform X1	-1.08437	0.00960857
contig9662	PREDICTED: uncharacterized protein C8orf76-like	-1.08381	0.0097669
contig9259	sestrin-1 isoform X2	-1.08163	0.00603427
contig54128	PREDICTED: prohibitin-2-like	-1.07954	0.0495294
contig20076	mediator of RNA polymerase II transcription subunit 24	-1.0786	0.0207125
contig6117	nucleoporin NDC1-like isoform X1	-1.07839	0.00677062
contig22110	Krueppel-like factor 13-like	-1.07823	0.0438269
contig1997	collagen alpha-2(VI) chain	-1.07636	0.00110269
contig15325	PHD finger 14 isoform X3	-1.07587	0.0044312
contig40221	muscarinic acetylcholine receptor M2-like	-1.07547	0.0310727
contig9180	homogentisate 1,2-dioxygenase	-1.07264	0.00028964
contig14314	Ectonucleoside triphosphate diphosphohydrolase 1	-1.07064	0.0082684
contig16954	kazrin-like isoform X1	-1.07057	0.00347753
contig22366	mitochondrial import inner membrane translocase subunit Tim17-B	-1.06973	0.0256988
contig30807	mitochondrial glutamate carrier 1	-1.06966	0.0480343
contig4691	3-beta hydroxysteroid dehydrogenase	-1.06798	0.0374614
contig4468	POU class transcription factor 1-like isoform X3	-1.06788	0.00308061
contig4133	mitogen-activated kinase 1-like	-1.06467	0.0133671
contig346	LIM domain-binding 3-like isoform X2	-1.06385	0.0184208
contig13256	cell adhesion molecule 3-like isoform X1	-1.06375	0.0108264
contig38335	arylsulfatase A	-1.06147	0.0286972
contig14281	platelet-derived growth factor receptor alpha	-1.06125	0.0166402
contig9746	glycerol-3-phosphate dehydrogenase [NAD(+)] cytoplasmic-like	-1.06083	0.00292555
contig2003	homer homolog 2-like isoform X2	-1.05905	0.0274292
contig9158	tubulin polyglutamylase TTLL4	-1.05745	0.00222187
contig15358	inositol 1,4,5-trisphosphate receptor type 1-like isoform X3	-1.05713	0.00143195
contig3446	sodium- and chloride-dependent taurine transporter-like	-1.05665	0.0497488
contig9011	xylose isomerase-like	-1.05659	0.00410263
contig31149	integrin beta-3-like	-1.05403	0.0331703
contig1076	E3 ubiquitin- ligase PDZRN3 isoform X2	-1.0531	0.0355572
contig18339	arf-GAP with SH3 ANK repeat and PH domain-containing 1-like	-1.05276	0.0127661
contig9453	L-xylulose reductase	-1.04974	0.0235858
contig15333	pterin-4-alpha-carbinolamine dehydratase 2-like	-1.04834	0.0105265
contig4187	small integral membrane 8	-1.04812	0.0461382
contig15485	calcineurin subunit b type 1	-1.0479	0.00584179
contig21032	FYN-binding isoform X2	-1.04675	0.000917632
contig3607	adiponectin receptor 2-like	-1.04526	0.0475144
contig23052	poly(ADP-ribose) glycohydrolase-like	-1.04519	0.0094954
contig7781	histamine N-methyltransferase-like isoform X1	-1.04494	0.0102672
contig14333	serine cytosolic-like	-1.04442	0.0250526
contig1277	PREDICTED: beta-mannosidase, partial	-1.04435	0.01028
contig38520	calcium calmodulin-dependent 3 ,5 -cyclic nucleotide phosphodiesterase 1B-like isoform X1	-1.04432	0.00428275
contig3604	MAGUK p55 subfamily member 6 isoform X1	-1.04418	0.0314919
contig13807	vasorin isoform X1	-1.04222	0.000651253
contig10150	cytoplasmic FMR1-interacting 2-like	-1.04009	0.0366067
contig3119	netrin-1 isoform X1	-1.03828	0.00339316
contig2025	cat eye syndrome critical region 2-like	-1.03805	0.00674532
contig14211	pericentrin-like isoform X4	-1.03751	0.00838069
contig34801	Vacuolar fusion MON1 homolog A	-1.03706	0.00141875
contig32912	palmitoyltransferase ZDHHC9-like	-1.03657	0.0207565
contig14988	acyl- -binding domain-containing 6	-1.03533	0.00405249
contig17507	STIP1 homology and U box-containing 1-like	-1.03493	9.01522e-05
contig29877	mucosa-associated lymphoid tissue lymphoma translocation 1 isoform X2	-1.03398	0.0195852
contig11388	titin-like isoform X3	-1.0338	0.00568358
contig49268	XK-related 8-like	-1.03286	0.0151432
contig3381	ARF GTPase-activating GIT2 isoform X3	-1.03224	0.00842555
contig10414	FAM102B-like isoform X2	-1.03193	0.0101271
contig8035	sprouty homolog 1	-1.03019	0.00641227
contig2553	trans-2-enoyl- mitochondrial-like	-1.02862	0.0313154
contig7275	U2 snRNP-associated SURP motif-containing -like isoform X2	-1.02794	0.00390064
contig5266	nuclear pore complex Nup160	-1.02627	0.028753
contig18307	fibroblast growth factor receptor substrate 3-like	-1.02574	0.0497783
contig20604	replication A 70 kDa DNA-binding subunit	-1.02553	8.13032e-05
contig18003	ornithine decarboxylase antizyme 2-like	-1.02552	0.0345771
contig14523	F-box LRR-repeat 17-like isoform X1	-1.02544	0.0474814
contig15402	SGT1-like isoform X1	-1.02541	0.00397193
contig5636	nuclear receptor-interacting 1	-1.02457	0.0146748
contig15240	phosphatase PTC7 homolog	-1.02353	0.0219268
contig8841	autophagy-related 16-2 isoform X2	-1.02129	0.0221247
contig23012	PREDICTED: uncharacterized protein LOC103142904	-1.0209	0.0249292
contig302	splicing proline- and glutamine-rich-like isoform X1	-1.02052	0.00311114
contig18405	TBC1 domain family member 22B	-1.0197	0.0215092
contig4277	matrix-remodeling-associated 8-like	-1.01932	0.0489272
contig9454	dual specificity tyrosine-phosphorylation-regulated kinase 2-like isoform X1	-1.01909	0.00048647
contig17846	lipoma HMGIC fusion partner homolog	-1.01795	0.0290061
contig39436	FAM84B-like isoform X1	-1.01602	0.0255335
contig5169	zinc finger and BTB domain-containing -like	-1.01555	0.018046
contig1888	apoptotic chromatin condensation inducer in the nucleus-like isoform X1	-1.01493	0.0309593
contig13852	bone morphogenetic 4	-1.01453	0.0211229
contig17723	phosphopantothenate--cysteine ligase-like isoform X1	-1.01351	0.00146571
contig6105	apoptosis-inducing factor mitochondrial-like isoform X2	-1.01268	0.00118953
contig4819	kit ligand	-1.01257	0.00251939
contig13393	inner centromere -like	-1.01207	0.0267575
contig48863	solute carrier family 12 member 5-like isoform X1	-1.0103	0.0458339
contig20177	retinoic acid receptor gamma isoform X3	-1.00624	0.000318951
contig4839	tight junction ZO-1 isoform X1	-1.00586	0.00677136
contig4344	ERBB receptor feedback inhibitor 1	-1.0049	0.00921239
contig16335	origin recognition complex subunit 5-like	-1.00302	0.046561
contig30081	PREDICTED: uncharacterized protein C8orf76-like	-1.00274	0.0449038
contig4230	cohesin subunit SA-1	-0.999833	0.0204004
contig28679	dual specificity phosphatase 4-like	-0.999727	0.0360267
contig4550	nuclear receptor subfamily 1 group D member 2	-0.999724	0.00382443

## Sheet: Table S2
Table S2. Up-regulated differentially expressed transcripts between control and stress groups of G. chilensis
SeqName	Description	log2 Fold Change	padj
contig1555	cysteine protease ATG4B-like	1	2.13407e-05
contig18088	cytohesin-3 isoform X2	0.995078	0.00311114
contig5312	ras-related Rab-11B-like	0.996366	0.000235272
contig11379	U11 U12 small nuclear ribonucleo 48 kDa -like	0.996657	0.000705652
contig5971	ras-related Rab-35-like	0.9968	0.0174045
contig12765	PHD finger 13-like	0.996908	0.00818225
contig1617	forkhead box P1-B-like isoform X2	0.99796	0.00784853
contig14800	PREDICTED: protein SMG8	0.999349	0.00839214
contig45606	delta-1-pyrroline-5-carboxylate synthase-like	0.999709	0.0414117
contig5953	HIV Tat-specific factor 1	0.999983	0.00311114
contig11593	nuclear envelope phosphatase-regulatory subunit 1-like	1.00004	0.0103148
contig13082	endoplasmic reticulum-Golgi intermediate compartment 1-like	1.00014	0.000950927
contig17732	SUMO-interacting motif-containing 1 isoform X2	1.00042	0.0159718
contig9281	elongator complex 3	1.00049	0.00839214
contig9696	COMM domain-containing 7	1.00056	0.03263
contig20792	nuclear 1-like	1.00064	0.0124708
contig26267	vacuolar sorting-associated 72 homolog	1.0009	0.0162015
contig28839	probable palmitoyltransferase ZDHHC23-like	1.00179	0.0286061
contig15365	interferon-stimulated 20 kDa exonuclease-like 2	1.00336	0.000121914
contig5341	translation initiation factor eIF-2B subunit epsilon-like	1.00426	0.00140359
contig14539	alpha-ketoglutarate-dependent dioxygenase alkB homolog 6	1.00434	4.37869e-05
contig27646	vesicle transport SFT2B-like	1.00761	0.00281129
contig14677	GTPase HRas-like	1.00847	0.0148003
contig1083	transmembrane 120B-like	1.00857	0.0243881
contig12710	dnaJ homolog subfamily A member mitochondrial-like isoform X1	1.00913	0.0266133
contig13628	kelch 13-like	1.01005	0.000500606
contig9866	group XV phospholipase A2	1.01079	0.00706658
contig6510	ankyrin repeat and IBR domain-containing 1-like isoform X1	1.01151	0.000745474
contig18070	biogenesis of lysosome-related organelles complex 1 subunit 6-like	1.01176	0.0103488
contig30342	heparan sulfate glucosamine 3-O-sulfotransferase 3B1-like isoform X1	1.01189	0.023442
contig13483	insulin-induced gene 2	1.01379	0.00241201
contig20953	solute carrier family 25 member 46-like	1.01418	0.0238798
contig19563	cyclic AMP-dependent transcription factor ATF-1-like isoform X2	1.01534	0.0157189
contig11011	mitochondrial pyruvate carrier 2-like	1.01598	0.017705
contig1272	endoplasmic reticulum-Golgi intermediate compartment 2-like	1.01696	0.00622716
contig2143	ras-related Rab-5A-like isoform X1	1.0171	0.00027131
contig3507	golgin subfamily A member 5-like	1.01716	8.02389e-07
contig26140	amine sulfotransferase-	1.01857	0.00728807
contig586	signal recognition particle 19 kDa isoform X2	1.01897	0.0448052
contig4579	[Pyruvate dehydrogenase (acetyl-transferring)] kinase isozyme mitochondrial-like	1.01915	0.0200888
contig13412	ankyrin repeat and SOCS box 12-like isoform X1	1.02091	0.00550182
contig1947	T-complex 1 subunit zeta	1.02185	0.00023035
contig11371	HEAT repeat-containing 6-like	1.02305	0.00647928
contig31294	pogo transposable element with ZNF domain-like	1.02611	0.0306558
contig14534	zinc finger 665-like isoform X1	1.02636	0.00526213
contig37545	arginine N-methyltransferase 2 isoform X1	1.02685	0.0443466
contig10997	RNA-binding -like	1.02737	0.016739
contig25255	Hermansky-Pudlak syndrome 4	1.0277	0.00283527
contig15147	tetratricopeptide repeat 5-like	1.02828	0.00618115
contig12596	jun dimerization 2-like	1.02965	0.00125825
contig23129	butyrophilin subfamily 2 member A3-like	1.03067	0.000315421
contig40208	RNA methyltransferase 1A-like	1.03104	0.0433794
contig13337	chromatin complexes subunit BAP18-like isoform X1	1.03146	0.000971961
contig14620	probable arginine--tRNA mitochondrial-like	1.03152	0.0019021
contig47243	C3orf33 homolog	1.03158	0.0202034
contig7399	exportin-T-like isoform X1	1.03226	0.0248394
contig6378	neurofilament heavy polypeptide-like isoform X1	1.03236	0.0300898
contig3440	eukaryotic translation initiation factor 4E-binding 3-like	1.03266	0.000686496
contig2111	ATPase asna1-like	1.03347	0.00743898
contig328	N-alpha-acetyltransferase 50 isoform X1	1.03534	0.0220439
contig22269	activin receptor type-1	1.03589	0.00493922
contig9213	serine threonine- kinase D3-like isoform X2	1.03694	0.00602859
contig9821	mediator of RNA polymerase II transcription subunit 7 isoform X1	1.03944	0.017705
contig2007	alpha-soluble NSF attachment	1.03948	0.000677774
contig584	CAP-Gly domain-containing linker 1-like isoform X4	1.04096	0.03133
contig2729	zinc finger 335	1.04191	0.00611664
contig8840	jagunal homolog 1-B-like	1.04238	0.0106895
contig1067	ATP-binding cassette sub-family F member 3	1.04254	0.0272663
contig3352	cytochrome b5-like	1.04289	0.000361441
contig13667	ceramide glucosyltransferase-like	1.04303	1.30116e-06
contig16641	zinc transporter 4	1.04387	0.00365722
contig54555	PREDICTED: uncharacterized protein LOC104918346 isoform X2	1.04424	0.0351364
contig22866	dolichol phosphate-mannose biosynthesis regulatory -like	1.04473	0.0248849
contig11292	tetraspanin-15-like isoform X1	1.04601	0.0290701
contig18286	PREDICTED: protein YIPF5	1.04653	0.00399552
contig16095	MOB kinase activator 3A	1.04691	0.0175045
contig4664	solute carrier family 25 member 38-A-like	1.04767	0.000142897
contig10786	V-type proton ATPase 116 kDa subunit a isoform 2	1.04776	0.000467777
contig11229	heme transporter hrg1-A-like	1.04909	0.00818906
contig7955	EH domain-binding 1-like isoform X4	1.04982	0.0471612
contig24778	LSM domain-containing 1-like	1.05184	0.0418597
contig11809	YIPF3	1.05208	0.00595833
contig5492	ras-related Rab-11B-like	1.05243	4.50664e-05
contig11436	pelota homolog	1.05277	0.0425349
contig38973	amine sulfotransferase-like	1.05464	0.00516916
contig417	ADP-ribosylation factor 6-interacting 6	1.05487	0.0123656
contig1637	serine threonine- phosphatase 2A regulatory subunit B subunit alpha-like isoform X1	1.05497	0.002086
contig11930	ubiquitin-conjugating enzyme E2 S	1.05581	0.0125546
contig15562	phosphatidylinositol N-acetylglucosaminyltransferase subunit H-like	1.05619	0.0326134
contig14175	ubiquitin carboxyl-terminal hydrolase 30 isoform X1	1.05634	0.017705
contig563	transitional endoplasmic reticulum ATPase-like	1.05645	0.00377283
contig1889	RING finger 122-like	1.05779	0.0103382
contig1944	thioredoxin 4B-like	1.05872	0.00803408
contig2210	RNA-binding -like isoform X1	1.05919	6.96463e-05
contig35945	stromal interaction molecule 1-like isoform X2	1.05966	0.0401448
contig9680	Dynactin subunit 2	1.06011	0.000332457
contig20427	adult enhancer factor 1-like	1.06127	0.00743898
contig33999	polycomb group RING finger 3-like	1.06145	0.0113243
contig6616	vesicle transport USE1 isoform X1	1.06204	0.00530558
contig21841	ubiA prenyltransferase domain-containing 1-like	1.06252	0.00320946
contig3674	peroxisomal biogenesis factor 3-like	1.06464	0.0474892
contig21288	soluble calcium-activated nucleotidase 1-like isoform X2	1.06491	0.0040392
contig21138	HAUS augmin-like complex subunit 8-like	1.06498	0.0182122
contig54040	programmed cell death 10-like	1.06667	1.08693e-07
contig20314	PRELI domain-containing mitochondrial-like	1.0673	0.0432102
contig29603	erythroid differentiation-related factor 1	1.06779	0.0346879
contig1387	E3 ubiquitin- ligase rnf146-like	1.06797	0.00819025
contig4519	hexosaminidase D-like isoform X2	1.06963	0.00798307
contig54080	cyclic AMP-dependent transcription factor ATF-4-like	1.06999	0.0182972
contig16300	E3 SUMO- ligase NSE2 isoform X1	1.07219	0.000335618
contig31456	magnesium transporter NIPA1	1.07264	0.0400469
contig269	histone-lysine N-methyltransferase SETMAR-like isoform X2	1.07296	0.013381
contig22361	U3 small nucleolar RNA-associated 14 homolog A-like	1.07337	0.0119871
contig11441	c alpha 2,6-sialyltransferase	1.0735	0.00570437
contig7440	N-lysine methyltransferase METTL21A-like	1.07402	0.01456
contig10907	vacuolar sorting-associated 4A	1.07519	0.00421045
contig22783	dual specificity phosphatase 18-like	1.07531	0.0105529
contig12518	UAP56-interacting factor-like	1.07639	2.03366e-05
contig38889	fatty aldehyde dehydrogenase-like	1.07647	0.0408422
contig29791	vesicle transport SEC20	1.07897	0.0139273
contig3550	inositol-3-phosphate synthase 1-A-like	1.07918	0.00284654
contig36858	sodium-dependent serotonin transporter-like isoform X1	1.07971	0.0328528
contig16897	mTERF domain-containing mitochondrial-like	1.08003	0.0098929
contig18793	zinc transporter ZIP1	1.08151	0.0364289
contig40778	uncharacterized serine threonine- kinase 494-like	1.08153	0.0398742
contig16234	ADP-ribosylation factor 1-like	1.08281	0.00682371
contig20799	solute carrier family 25 member 46	1.08323	0.0280287
contig11606	tubulin gamma-1 chain	1.08356	0.000824
contig33826	intermediate filament ON3-like isoform X2	1.08426	0.0214825
contig14315	Crossover junction endonuclease EME1	1.08512	0.0272506
contig8666	transmembrane emp24 domain-containing 5-like	1.08522	0.00106247
contig14808	PRA1 family 3-like	1.08604	0.0282424
contig3980	hydroxysteroid dehydrogenase 2	1.08668	0.000373249
contig1324	serine threonine- kinase ULK1 isoform X1	1.08676	0.0168938
contig2813	ATP-dependent zinc metalloprotease YME1L1 isoform X2	1.08687	9.41978e-05
contig22634	E3 ubiquitin- ligase Topors-like isoform X1	1.08737	0.0227268
contig14948	growth arrest-specific 6	1.08838	0.0351364
contig8748	OTU domain-containing 1-like	1.08969	0.0257773
contig17726	probable D-lactate mitochondrial-like	1.0898	0.0329131
contig4389	interferon alpha beta receptor 1-	1.09222	0.0480082
contig9808	PC4 and SFRS1-interacting isoform X2	1.09226	0.0142357
contig16666	seleno K	1.09311	0.0343996
contig4239	peroxisomal membrane PMP34-like isoform X1	1.09426	0.0447584
contig11018	hemK methyltransferase family member 1	1.09438	0.00585427
contig6303	magnesium transporter NIPA2-like	1.09494	0.018904
contig15244	LON peptidase N-terminal domain and RING finger 1-like	1.09687	0.000948742
contig6026	ancient ubiquitous 1	1.09706	0.00247445
contig557	T-complex 1 subunit delta-like	1.0972	0.00113497
contig47145	dnaJ homolog subfamily C member 22-like	1.09728	0.0252671
contig14696	ADP-ribosylation factor	1.09863	0.00622875
contig7344	snRNA-activating complex subunit 1-like	1.09876	0.0193984
contig24846	UMP-CMP kinase	1.09877	0.000301577
contig6048	FUN14 domain-containing 1-like	1.09892	0.0423701
contig16531	checkpoint HUS1-like	1.09912	0.0390859
contig6953	zinc finger 235-like	1.09928	0.0113744
contig9513	ubiquitin carboxyl-terminal hydrolase 48-like isoform X2	1.09981	0.0132484
contig3560	ubiquinone biosynthesis mitochondrial-like	1.10073	0.00545049
contig6392	TBC1 domain family member 23-like isoform X2	1.10193	0.00292065
contig3280	WD repeat-containing 37	1.1029	0.000341375
contig10055	PREDICTED: uncharacterized protein LOC103374622	1.10306	0.00794747
contig9650	zinc finger 721-	1.1031	0.0483306
contig28433	deoxyguanosine mitochondrial-like	1.10318	0.0050935
contig42933	pleckstrin homology domain-containing family G member 7-like isoform X1	1.10459	0.022966
contig18650	unc-50 homolog	1.10589	0.00032165
contig4670	crystallin J1B-like	1.1067	0.039185
contig39965	EF-hand calcium-binding domain-containing 4A	1.10677	0.0285806
contig2698	inositol hexakisphosphate kinase 2-like	1.10733	0.00606433
contig9652	stress-associated endoplasmic reticulum 1-like	1.11001	0.0149526
contig15653	mediator of RNA polymerase II transcription subunit 4	1.11049	0.0192612
contig21096	AP-3 complex subunit mu-1-like	1.11058	0.00205601
contig26717	pleckstrin homology domain-containing family A member 8-like	1.11098	6.08403e-05
contig18013	SWI SNF-related matrix-associated actin-dependent regulator of chromatin subfamily E member 1-related isoform X1	1.11154	0.000492915
contig49	ADP-ribosylation factor 1-like	1.11398	0.0357237
contig6941	NPAT-like isoform X1	1.11548	0.000449193
contig11605	signal recognition particle 14 kDa	1.11586	0.00154943
contig17639	S-adenosyl-L-methionine-dependent tRNA 4-demethylwyosine synthase	1.11633	0.000135001
contig50933	catechol O-methyltransferase-like	1.11665	0.0324802
contig22491	ataxin-7 2-like isoform X2	1.11676	0.0300898
contig14927	transport Sec24D isoform X1	1.11778	0.014655
contig28514	long-chain fatty acid transport 6-like	1.11808	0.0393276
contig10039	max dimerization 1	1.11968	0.0486814
contig6877	cyclin-dependent kinase 12-like isoform X2	1.12069	0.00263525
contig8714	scaffold attachment factor B2-like isoform X2	1.12201	0.0142966
contig9916	zinc finger 839	1.12205	0.00579103
contig12278	ectonucleotide pyrophosphatase phosphodiesterase family member 2-like	1.12251	0.000880121
contig1091	MAP kinase-interacting serine threonine- kinase 2-like	1.12386	0.00212302
contig28913	transcription initiation factor TFIID subunit 4-like	1.12406	0.00460888
contig13749	small G signaling modulator 3	1.12409	0.00326905
contig33972	excitatory amino acid transporter 1-like isoform X1	1.12432	5.08736e-05
contig9445	Frizzled homolog 7a	1.125	0.00010419
contig19257	Thyrotroph embryonic factor beta	1.12543	0.0449044
contig13314	chitinase domain-containing 1-like	1.12632	0.0306944
contig1458	synapse-associated 1	1.12656	0.00425718
contig21166	transmembrane and coiled-coil domain-containing 6-like	1.12658	0.0150459
contig23516	UPF0565 C2orf69 homolog	1.12684	0.00400014
contig7929	F-box only 42-like isoform X2	1.12762	7.39078e-09
contig2541	gamma-aminobutyric acid receptor-associated	1.12821	0.00565383
contig12679	chromodomain-helicase-DNA-binding 3 isoform X4	1.12827	0.046255
contig43948	unconventional myosin-Ih-like	1.12836	0.00685466
contig4541	gastrula zinc finger -like	1.12872	0.00404353
contig7255	tumor p53-inducible nuclear 2 isoform X3	1.12937	0.0347611
contig5284	transmembrane 214	1.13082	0.00152669
contig8322	sorting nexin-8 isoform X3	1.13101	0.0308341
contig29285	histone-lysine N-methyltransferase PRDM9-like isoform X2	1.13144	0.0107857
contig14944	PREDICTED: uncharacterized protein C16orf59 homolog isoform X2	1.13388	0.0155469
contig25622	growth hormone-regulated TBC 1	1.13531	0.0334343
contig12232	oocyte zinc finger -like	1.13671	0.0457387
contig748	tubulin--tyrosine ligase-like	1.13745	0.0469107
contig17152	helicase SKI2W-like	1.13913	0.0177185
contig14776	39S ribosomal mitochondrial-like isoform X1	1.13943	0.00504926
contig3423	nuclear receptor ROR-alpha isoform X2	1.14067	0.0364678
contig4886	V-type proton ATPase subunit F-like	1.1417	0.00766032
contig18212	Fc receptor 5 isoform X1	1.14245	0.0152495
contig12361	CCAAT enhancer-binding alpha-like	1.14325	0.000184983
contig5144	dolichyl-diphosphooligosaccharide-- glycosyltransferase 48 kDa subunit-like	1.14365	0.00192773
contig11663	zinc finger 184-like	1.14553	0.0137957
contig12161	two pore calcium channel 2 isoform X1	1.1458	0.000373249
contig29406	integrin beta-3-like	1.14609	0.0471331
contig18318	anaphase-promoting complex subunit 2-like	1.14625	0.000379543
contig19048	FERM domain-containing 4A-like	1.14824	0.0166121
contig10044	bifunctional 3 -phosphoadenosine 5 -phosphosulfate synthase 2-like	1.14869	0.0216322
contig22157	E3 ubiquitin- ligase RNF14-like	1.14931	0.0225887
contig7866	ADP-ribosylation factor 8B-A	1.15043	0.00816317
contig20965	tubulin beta-4B chain	1.15055	9.69038e-05
contig10882	cell division cycle 16 homolog	1.15196	0.0109491
contig3200	cAMP-responsive element modulator-like isoform X1	1.15263	1.07158e-06
contig12160	gem-associated 8 isoform X2	1.15445	0.00271951
contig36655	turtle homolog A-like	1.15502	0.0183828
contig6926	FAD synthase isoform X1	1.15542	0.00174229
contig26281	THAP domain-containing 5-like	1.15561	0.0226739
contig13376	SEC13 homolog	1.15579	0.00122388
contig15508	periphilin-1-like isoform X7	1.15666	0.00144178
contig9856	C19orf12 homolog	1.15705	0.0145429
contig7598	partner of Y14 and mago	1.15769	0.00181612
contig2204	laminin subunit alpha-3 isoform X2	1.15779	0.000773431
contig54179	U1 small nuclear ribonucleo A	1.15783	0.0205724
contig1424	golgin subfamily A member 2 isoform X4	1.15804	3.38163e-05
contig16778	dnaJ homolog subfamily C member 10 isoform X1	1.15809	0.0321917
contig2064	beta-1,4-galactosyltransferase 4	1.15816	0.0265087
contig2562	TP53-regulating kinase-like	1.15845	0.0122525
contig22215	RNA-directed DNA polymerase from mobile element jockey-	1.15854	0.0192767
contig6742	BRCA1-associated -like isoform X1	1.15869	8.03675e-06
contig37497	transmembrane 186	1.15952	0.00383786
contig1644	calcium-binding 39	1.15985	0.0083156
contig18361	RAD50-interacting 1	1.15996	0.0147021
contig7388	ribosome biogenesis TSR3 homolog	1.15998	2.06618e-06
contig10722	ankyrin repeat domain-containing 9-like	1.16061	0.00754544
contig11773	abhydrolase domain-containing 15-like	1.16096	0.00867484
contig12466	torsin-1A-interacting 2-like	1.16142	0.0405195
contig7147	transcription factor AP-1-like	1.16202	0.0136956
contig54141	Transmembrane adipocyte-associated 1 homolog	1.16397	1.15862e-08
contig4567	farnesyltransferase subunit beta-like	1.16433	9.01181e-08
contig9346	alpha-(1,3)-fucosyltransferase 11	1.16454	0.000641028
contig10022	F-box LRR-repeat 18	1.16461	0.000271608
contig24929	PREDICTED: alpha-L-iduronidase-like	1.16491	0.0323263
contig4138	WASH complex subunit FAM21C-like isoform X3	1.16599	7.93349e-05
contig48524	zona pellucida sperm-binding 4-like	1.16618	0.0468243
contig21460	SNARE-associated Snapin	1.16671	0.0132399
contig14246	dolichol-phosphate mannosyltransferase subunit 3-like	1.16688	0.0333335
contig5034	SEC23-interacting isoform X1	1.16797	5.00036e-07
contig40634	corticotropin-releasing factor receptor 2-like	1.16876	0.0310636
contig12264	vacuole membrane 1-like	1.16986	0.00185632
contig897	T-complex 1 subunit gamma	1.1717	0.00105973
contig18448	PMS1 homolog 1-like	1.17212	0.0256988
contig7158	dolichyl-diphosphooligosaccharide-- glycosyltransferase subunit STT3B-like	1.17251	0.000480521
contig11719	FAM107B isoform X1	1.17262	0.00802777
contig14368	replication factor C subunit 2-like isoform X1	1.17318	0.00560645
contig12987	sulfhydryl oxidase 2-like	1.17337	0.0226031
contig1013	translation initiation factor eIF-2B subunit delta isoform X2	1.17354	0.00604439
contig32286	mismatch repair endonuclease PMS2-like	1.1744	0.00262767
contig7543	ADP-ribosylation factor GTPase-activating 3 isoform X2	1.17468	1.18271e-07
contig321	radixin-like isoform X2	1.17598	0.0243896
contig13662	PRR14L isoform X1	1.17642	0.0178352
contig5462	26S proteasome non-ATPase regulatory subunit 4-like	1.1789	0.0141286
contig10881	adenomatous polyposis coli -like	1.17978	0.00936673
contig54109	cyclin-dependent kinase 2-associated 2	1.17984	4.73383e-05
contig2873	aminoacyl tRNA synthase complex-interacting multifunctional 2-like isoform X1	1.17997	0.00176116
contig13681	hydroxymethylglutaryl- mitochondrial	1.18086	7.93207e-05
contig79	T-complex 1 subunit beta	1.18151	8.62807e-05
contig7077	Transmembrane 167B	1.18263	0.00672458
contig3338	coatomer subunit alpha-like	1.18342	6.60389e-05
contig6853	transcription factor Adf-1-like	1.18389	0.000294241
contig13716	Sjoegren syndrome nuclear autoantigen 1 homolog	1.18429	0.00836804
contig7375	delta-aminolevulinic acid dehydratase	1.18511	0.01319
contig17937	transcriptional activator Pur-alpha-like	1.18554	0.00595626
contig27666	PREDICTED: uncharacterized protein C1orf43 homolog	1.18633	0.0143152
contig36755	seleno L	1.18676	0.0398742
contig37766	zinc finger MYM-type 4 isoform X2	1.18685	0.000290979
contig22172	mediator of RNA polymerase II transcription subunit 31	1.18686	1.88035e-05
contig305	thioredoxin-interacting -like	1.18795	0.0149447
contig4248	alpha beta hydrolase domain-containing 14A-like isoform X1	1.18809	0.0475259
contig12691	YIF1A isoform X2	1.18927	5.72154e-05
contig6352	probable cysteine--tRNA mitochondrial	1.18943	0.00188552
contig12457	acetyl-coenzyme A transporter 1	1.18998	0.0158687
contig608	Krueppel-like factor 10	1.19052	0.0237326
contig672	eukaryotic elongation factor 2 kinase isoform X2	1.19089	0.000156633
contig4018	isoleucine--tRNA cytoplasmic-like	1.19178	0.042481
contig34620	yae1 domain-containing 1-like	1.19183	0.0190471
contig11192	zinc finger 287-like isoform X2	1.19206	0.0105353
contig37878	flocculation FLO11-like	1.19227	0.00226015
contig4865	oxidoreductase NAD-binding domain-containing 1-like isoform X2	1.19259	0.0118007
contig8442	band 5	1.19282	2.63315e-05
contig10689	UAP56-interacting factor-like	1.19295	0.00199569
contig45902	fos-related antigen 1	1.19375	0.0340045
contig29998	tRNA-specific adenosine deaminase 2-like isoform X1	1.19519	0.00185379
contig5035	zinc finger 318	1.19692	0.00433586
contig5112	prenylcysteine oxidase-like	1.19701	0.00295342
contig16557	mitochondrial import receptor subunit TOM40 homolog	1.19764	0.0112916
contig17708	coiled-coil domain-containing 167	1.19865	0.00187127
contig39578	zinc finger 658B-like	1.19933	0.0363455
contig41911	tyrosine kinase receptor Cad96Ca-like	1.20051	0.0272534
contig564	39S ribosomal mitochondrial-like	1.20248	0.0130136
contig17678	complex I intermediate-associated mitochondrial-like isoform X2	1.20319	0.0109707
contig11686	homeobox PKNOX1 isoform X1	1.20365	0.00232856
contig4611	conserved oligomeric Golgi complex subunit 7	1.20392	0.000185711
contig10849	RING finger 157 isoform X1	1.20436	0.0148336
contig7557	paternally-expressed gene 3 -like	1.20489	0.00255545
contig12851	laccase domain-containing 1	1.20586	0.0114038
contig3132	oxysterol-binding -related 9 isoform X2	1.20624	0.00035706
contig2510	histone-binding RBBP4-like	1.2068	0.000507956
contig2418	ectonucleoside triphosphate diphosphohydrolase 4 isoform X1	1.2074	0.00836826
contig31088	glutamyl-tRNA(Gln) amidotransferase subunit mitochondrial	1.20742	0.000439789
contig37272	zinc finger and BTB domain-containing 8A-like isoform X3	1.20811	0.0398736
contig54143	TBCC domain-containing 1-like isoform X2	1.20812	0.0012739
contig1331	proline-rich 5-like	1.20904	0.00182719
contig4341	ras association domain-containing 1-like isoform X3	1.20921	0.0420276
contig72	L-lactate dehydrogenase A chain	1.20999	0.0348538
contig28353	histone-lysine N-methyltransferase SUV39H1-like	1.21024	0.00365954
contig22725	GDP-fucose transporter 1-like	1.21179	0.0178691
contig2785	nuclease HARBI1-like isoform X2	1.21223	0.00091189
contig14393	formimidoyltransferase-cyclodeaminase-like isoform X1	1.21333	0.00194444
contig26496	sorting nexin-18-like	1.21446	0.0310986
contig7188	sodium-dependent neutral amino acid transporter B(0)AT2-like isoform X1	1.21504	0.000958964
contig17348	zinc finger 235-like	1.21555	0.0397306
contig4626	m7 -mRNA hydrolase-like isoform X1	1.21562	0.0172621
contig30706	anaphase-promoting complex subunit 11	1.21568	0.0406848
contig10239	tubulin--tyrosine ligase 12-like	1.21618	0.000869312
contig28725	atherin-like isoform X3	1.21804	4.06332e-06
contig10780	coatomer subunit beta -like	1.21847	0.00156123
contig1179	43 kDa receptor-associated of the synapse	1.21893	5.97101e-05
contig28070	ADP-ribosylarginine hydrolase-like isoform X2	1.21966	0.0495071
contig11673	neuroblastoma-amplified sequence-like isoform X1	1.22084	0.0313774
contig3928	2 ,5 -phosphodiesterase 12	1.22111	8.28572e-05
contig2131	succinate dehydrogenase [ubiquinone] flavo mitochondrial	1.22232	4.29003e-06
contig6209	WD repeat-containing 13	1.22346	0.000130418
contig4962	disulfide-isomerase A3	1.22384	1.96645e-06
contig4758	probable cation-transporting ATPase 13A1-like isoform X1	1.22431	0.0085832
contig1273	T-complex 1 subunit epsilon-like	1.22494	0.000527173
contig2250	Phosphoglycerate mutase 1	1.22569	0.00735903
contig24875	RNA-binding 15 isoform X1	1.22575	0.00559593
contig9813	glucosamine 6-phosphate N-acetyltransferase	1.2266	0.0429931
contig10498	PREDICTED: protein CREG1	1.22719	0.000238159
contig1813	sideroflexin-2-like isoform X2	1.22796	0.016787
contig15202	AH receptor-interacting	1.22819	7.08334e-08
contig12076	F-box LRR-repeat 14	1.22872	0.00101596
contig598	unnamed protein product	1.22942	0.00150671
contig17131	tumor suppressor candidate 3	1.2303	0.013918
contig23693	HAUS augmin-like complex subunit 1-like	1.23134	0.0204513
contig10732	bcl-2 1-like isoform X1	1.23191	0.00197291
contig2601	hypoxia-inducible factor 1-alpha-like	1.23208	0.00107887
contig17363	afadin- and alpha-actinin-binding -like	1.23209	0.00141953
contig12943	zinc finger Pegasus-like isoform X2	1.23312	0.0315734
contig326	general vesicular transport factor p115-like isoform X1	1.23331	3.19179e-06
contig730	hypoxia-inducible factor 1-alpha inhibitor-like	1.23382	0.0104604
contig3106	dnaJ homolog subfamily C member 7-like	1.23547	3.58059e-09
contig5279	SOSS complex subunit B2-like isoform X1	1.23704	2.20719e-06
contig2737	prolactin regulatory element-binding	1.23791	5.90755e-05
contig4410	E3 ubiquitin- ligase RNF103-like	1.23811	0.000619419
contig6412	GTPase IMAP family member 4-like	1.23939	0.0111754
contig7771	conserved oligomeric Golgi complex subunit 4	1.2417	1.95687e-05
contig5190	ubiquitin conjugation factor E4 B-like isoform X1	1.24177	1.32413e-05
contig13380	25-hydroxycholesterol 7-alpha-hydroxylase-like	1.24284	0.00116841
contig4576	nuclear receptor coactivator 7-like	1.24353	1.97355e-06
contig26085	WD repeat-containing WRAP73	1.24419	0.00897271
contig23465	nitric oxide-associated 1-like	1.24434	0.00453168
contig10023	coatomer subunit zeta-1	1.24459	0.0218903
contig18661	round spermatid basic 1-like	1.24602	0.0138788
contig20581	exosome complex component RRP43-like	1.24706	0.00294062
contig8577	dnaJ homolog subfamily C member 12-like	1.24965	0.0235895
contig10482	Rieske domain-containing	1.25108	0.0362605
contig9046	phosphatase 1 regulatory subunit 3C-B-like	1.25165	0.00811754
contig11009	PREDICTED: uncharacterized protein LOC101467927	1.25348	0.0248251
contig894	acyl carrier mitochondrial-like	1.25458	0.00976962
contig27544	ankyrin repeat and SOCS box 3-like	1.25527	0.0048672
contig7092	C-terminal-binding 1 isoform X3	1.25532	0.0388811
contig11489	methionine--tRNA cytoplasmic-like isoform X2	1.25587	0.00705016
contig8766	transcription factor isoform X3	1.25592	0.000909222
contig8519	RNA-binding motif X chromosome isoform X2	1.25593	1.73613e-09
contig46919	Brain-specific polypeptide PEP-19	1.2564	0.0140106
contig24073	tissue factor-like	1.25738	0.000163944
contig17510	NTF2-related export 2-like	1.25761	0.0310173
contig6945	UDP-N-acetylhexosamine pyrophosphorylase-like isoform X2	1.25971	8.70197e-05
contig4397	PREDICTED: uncharacterized protein LOC104924460	1.26126	0.0335647
contig16975	zinc finger 658-like isoform X1	1.2613	0.0289388
contig15997	chondroitin sulfate N-acetylgalactosaminyltransferase 2	1.26304	8.93984e-06
contig1590	thiosulfate sulfurtransferase rhodanese-like domain-containing 3-like isoform X1	1.26365	0.00901867
contig11921	glutamine synthetase	1.2637	0.0381339
contig40626	zinc finger and BTB domain-containing 48	1.26465	0.00794747
contig19946	golgin subfamily A member 7-like	1.26476	0.000429311
contig23462	PREDICTED: uncharacterized protein LOC104924992	1.26505	0.0283618
contig4425	nuclear factor erythroid 2-related factor 1-like	1.26548	0.00110885
contig21587	PREDICTED: uncharacterized protein LOC103356433	1.26604	0.00210276
contig15541	transmembrane mitochondrial isoform X1	1.26629	6.87975e-06
contig8063	armadillo repeat-containing 8 isoform X1	1.26672	0.0121264
contig5267	DNA-directed RNA polymerase III subunit RPC5	1.26691	0.00150752
contig8913	cell adhesion molecule 2-like	1.26779	0.0283618
contig19872	Phosphopantothenoylcysteine decarboxylase	1.26869	0.00170078
contig23736	centrosome and spindle pole associated 1-like	1.27036	0.00171939
contig44393	Alstrom syndrome 1 isoform X2	1.27249	0.000732759
contig9386	phosphotriesterase-related -like isoform X1	1.27308	7.1542e-05
contig28907	nucleoside diphosphate kinase 7-like	1.27522	6.48496e-05
contig27549	nicotinamide riboside kinase 2-like	1.27626	0.041506
contig16578	gastrula zinc finger -like	1.2766	0.000512862
contig21003	YLP motif-containing 1-like isoform X3	1.27683	0.000425517
contig24513	short-chain dehydrogenase reductase 3-like	1.27735	0.000640444
contig13250	ORM1 1	1.27737	0.0018862
contig4275	ADP-ribosylation factor-binding GGA3-like isoform X2	1.27876	5.34841e-08
contig539	fumarate mitochondrial	1.27879	0.000449193
contig45101	SEC14 1	1.27914	0.0330558
contig7790	PREDICTED: syntaxin-18	1.27939	0.00610184
contig21452	telomeric repeat-binding factor 2-like	1.28001	1.02998e-05
contig24468	hydrolethalus syndrome 1 homolog isoform X1	1.28001	0.0243069
contig23523	estrogen receptor beta 1	1.28166	1.61114e-05
contig14714	UPF0692 C19orf54 homolog isoform X1	1.28186	0.0321235
contig18983	cysteine-rich secretory LCCL domain-containing 2	1.2834	0.0386262
contig1820	ER membrane complex subunit 4	1.28524	0.00756797
contig35944	nuclear distribution nudE-like 1-B isoform X3	1.28602	0.0127065
contig18947	zinc finger Xfin-	1.28799	0.0152393
contig6751	coatomer subunit beta	1.28821	0.00310238
contig7470	sugar transporter SWEET1-like	1.28838	5.80348e-08
contig12118	mediator of RNA polymerase II transcription subunit 22-like isoform X1	1.2888	0.0335057
contig34346	transformer-2 homolog alpha-like	1.2913	0.0235333
contig21057	T-lymphoma invasion and metastasis-inducing 2	1.29138	0.0129319
contig13491	cereblon homolog	1.29198	1.32725e-05
contig32940	adenylate cyclase type 3-like	1.29221	0.00933849
contig4937	nuclear RNA export factor 1 isoform X2	1.29288	2.04849e-05
contig7768	pyrroline-5-carboxylate reductase 2-like	1.29407	0.0294313
contig8187	kynurenine alpha-aminoadipate mitochondrial-like isoform X2	1.2954	1.9374e-08
contig4687	NOXP20-like isoform X3	1.297	0.0203821
contig4894	-S-isoprenylcysteine O-methyltransferase	1.29794	0.010643
contig10164	dehydrodolichyl diphosphate synthase-like isoform X2	1.29834	0.0150033
contig43502	bcl-2-related ovarian killer homolog B-like	1.29864	0.022455
contig13856	vasopressin V2 receptor	1.29922	0.0284931
contig34099	glutaminyl-peptide cyclotransferase-like	1.29937	0.0252442
contig1174	stAR-related lipid transfer 9	1.30001	0.0272201
contig2795	45 kDa calcium-binding	1.30093	0.000732706
contig8905	N-acetyltransferase 6-like	1.30198	0.0176879
contig40710	PREDICTED: uncharacterized protein C1orf115 homolog	1.30365	0.00780579
contig25508	zinc finger 615-like	1.30417	0.0217892
contig4890	arginine serine-rich 1	1.30432	0.00210104
contig11053	RER1 isoform X1	1.30454	0.0458114
contig28619	methyltransferase C9orf114 homolog	1.30652	0.0158632
contig15534	host cell factor 1-like	1.30706	0.000766191
contig14486	armadillo repeat-containing 10	1.30957	0.0263349
contig707	bile acid- :amino acid N-acyltransferase-like isoform X9	1.30975	0.0384686
contig16160	RUS1 family C16orf58 homolog	1.31016	0.0265072
contig453	desmin-like	1.31187	0.0405745
contig16349	peroxisomal N(1)-acetyl-spermine spermidine oxidase	1.31365	0.00663021
contig11611	PREDICTED: uncharacterized protein LOC102794602	1.31436	0.00505623
contig26397	PRKR-interacting 1 homolog	1.3145	0.000217223
contig28204	stromal interaction molecule 1-like isoform X1	1.3147	0.00123592
contig11557	lysophosphatidic acid receptor 2	1.3152	0.026333
contig28586	toll-like receptor 3	1.31536	0.0149286
contig10325	diphosphoinositol polyphosphate phosphohydrolase 2-like	1.31591	0.0437567
contig33249	IQ calmodulin-binding motif-containing 1-like	1.31712	0.00289809
contig10753	zinc transporter ZIP3	1.31728	0.0101816
contig7415	spermidine synthase	1.31773	7.23176e-05
contig13432	recQ-mediated genome instability 1-like isoform X1	1.31867	0.0130398
contig22787	transmembrane 39A	1.31969	0.0137063
contig11515	zinc finger 598	1.31993	0.000253262
contig54058	adenylosuccinate lyase	1.32053	0.0104277
contig19294	UPF0553 C9orf64 homolog	1.32083	0.0102772
contig2702	ubiquitin carboxyl-terminal hydrolase 20-like isoform X1	1.32111	0.016804
contig34588	mitogen-activated kinase 7-like	1.32237	0.0210421
contig18637	intraflagellar transport 20 homolog	1.32469	0.00193293
contig25384	sorcin	1.32531	0.00310486
contig8155	ER lumen retaining receptor 2-like	1.32613	0.0220623
contig4034	TBC1 domain family member 8B isoform X1	1.32627	0.00515165
contig26390	nuclear factor erythroid 2-related factor 1-like isoform X2	1.32748	0.0278824
contig20612	mismatch repair endonuclease PMS2 isoform X2	1.3278	0.00100234
contig366	SH3 domain-binding glutamic acid-rich 3-like	1.32955	0.0114917
contig7012	ufm1-specific protease 2	1.33071	0.00219587
contig7225	fem-1 homolog C	1.33129	0.00452206
contig20249	dynein light chain cytoplasmic-like	1.33224	0.00657385
contig24211	nuclear receptor coactivator 5 isoform X1	1.33226	0.0093885
contig31389	apoptosis regulatory Siva	1.33286	9.22153e-06
contig13886	thiamine-triphosphatase isoform X1	1.33387	0.00484956
contig8515	DNA damage-regulated autophagy modulator 2	1.3348	8.01628e-05
contig21016	kinesin KIF1B isoform X4	1.33759	1.28015e-06
contig31238	hydrolethalus syndrome 1	1.33785	0.00142399
contig5496	phosphatidylinositol 4-kinase alpha isoform X2	1.33824	0.0044174
contig41464	monocarboxylate transporter 13-like isoform X1	1.34097	0.00438041
contig637	T-complex 1 subunit theta isoform X2	1.3417	0.000512367
contig16101	sel1 repeat-containing 1-like	1.34407	0.0419832
contig31170	PREDICTED: uncharacterized protein LOC103030825	1.34411	0.00611664
contig14742	type I cytoskeletal 13-like	1.34516	0.000452409
contig6118	uracil-DNA glycosylase-like isoform X2	1.34549	0.000493688
contig12223	vesicle-trafficking SEC22a-like	1.34604	0.0383741
contig36404	tyrosine- kinase transmembrane receptor ROR2	1.34675	0.0172064
contig16133	Calcium and integrin-binding 1	1.34721	0.0148811
contig48515	Collectrin precursor	1.34751	0.000349835
contig4745	ras-specific guanine nucleotide-releasing factor 1-like isoform X2	1.34785	0.00296436
contig22262	inverted formin-2-like	1.34847	0.0105652
contig5300	bifunctional glutamate proline--tRNA ligase isoform X2	1.34871	0.0019598
contig875	translocating chain-associated membrane 1	1.34883	0.000686496
contig29517	DDB1- and CUL4-associated factor 17-like	1.35159	0.00580636
contig7421	serine protease mitochondrial-like	1.35186	0.00599534
contig16648	PREDICTED: protein XRP2	1.35245	0.0224835
contig3177	LETM1 domain-containing mitochondrial	1.35275	7.34308e-05
contig9558	charged multivesicular body 1b-like	1.3539	0.00559593
contig1536	PRA1 family 3-like	1.35517	0.00253434
contig25726	CKLF-like MARVEL transmembrane domain-containing 7	1.3553	0.000426343
contig16643	erythropoietin receptor	1.35616	0.0424851
contig9645	zinc finger 658-like isoform X1	1.35799	0.00158088
contig20210	mannose-1-phosphate guanyltransferase beta-like	1.35808	0.0130457
contig34349	cdc42 effector 1-like	1.35889	0.00519685
contig22781	peptidyl-prolyl cis-trans isomerase C-like	1.36003	2.35766e-06
contig15557	platelet glyco Ib alpha chain-like	1.36061	0.0161308
contig4699	gamma-glutamylaminecyclotransferase C-like	1.36161	1.87187e-07
contig4347	carnitine O-palmitoyltransferase muscle isoform isoform X2	1.36325	0.0095982
contig48869	guanylyl cyclase-activating 1-like	1.3649	0.0285168
contig3716	cell cycle progression 1 isoform X1	1.3665	0.0223259
contig37919	EF-hand calcium-binding domain-containing 4A isoform X1	1.36663	0.00515732
contig21678	dual specificity phosphatase 22-A-like	1.36676	8.85111e-05
contig889	FAM173A-like isoform X2	1.3681	0.0173192
contig19448	prenylated Rab acceptor 1-like	1.36916	0.00197562
contig18784	TBCC domain-containing 1-like isoform X2	1.36928	0.038735
contig42	BCL2 adenovirus E1B 19 kDa -interacting 3-like	1.36957	0.000476339
contig6353	MOB kinase activator 1A	1.37017	0.00119644
contig23427	centrosomal of 97 kDa	1.37152	0.00467294
contig44272	poly(U)-binding-splicing factor PUF60-like isoform X3	1.37238	0.0148919
contig17642	death-associated kinase 3 isoform X2	1.37249	0.0109061
contig27915	ankyrin repeat domain-containing 49-like	1.37308	0.0089835
contig27403	erythroid differentiation-related factor 1-like isoform X1	1.37415	0.000910263
contig4097	sarcoplasmic endoplasmic reticulum calcium ATPase 1-like isoform X2	1.37532	0.0202777
contig33746	gastrula zinc finger -like	1.37841	0.049492
contig21304	inositol-3-phosphate synthase 1	1.37853	0.000346063
contig11078	ran GTPase-activating 1-like isoform X1	1.37926	0.00839157
contig10177	steroid receptor RNA activator 1	1.38191	0.000811478
contig15159	dihydroorotate dehydrogenase (quinone) mitochondrial-like	1.38249	0.000684303
contig6091	breast cancer metastasis-suppressor 1	1.38301	0.0199844
contig15851	transmembrane 180-like isoform X1	1.38356	0.00266061
contig10877	lys-63-specific deubiquitinase BRCC36-like	1.38413	0.0167434
contig16412	myeloid differentiation factor 88	1.38474	8.22873e-05
contig10900	tRNA methyltransferase 112 homolog	1.38529	0.000376167
contig267	probable tRNA N6-adenosine threonylcarbamoyltransferase isoform X1	1.38631	0.00174668
contig7016	cysteine sulfinic acid decarboxylase-like isoform X2	1.38676	0.0443963
contig2464	sequestosome-1 isoform X2	1.38827	0.00294424
contig3319	conserved oligomeric Golgi complex subunit 1 isoform X1	1.38856	3.48646e-05
contig9315	cAMP-specific 3 ,5 -cyclic phosphodiesterase 4C isoform X1	1.38899	0.000111964
contig21619	unc-45 homolog A-like isoform X1	1.38942	0.00248016
contig30659	zinc finger 850-like	1.39023	0.000904157
contig12423	ubiquitin carboxyl-terminal hydrolase 16	1.39029	0.00153764
contig25193	sodium bile acid cotransporter 7-A-like isoform X2	1.39084	0.0477365
contig11994	FAM195B-like isoform X2	1.39155	0.00262756
contig7546	UPF0556 C19orf10 homolog	1.3929	3.28942e-06
contig21667	somatomedin-B and thrombospondin type-1 domain-containing -like isoform X2	1.39468	0.00512604
contig21086	cytoplasmic dynein 1 intermediate chain 2-like isoform X4	1.39471	0.0139908
contig5577	lysine-specific histone demethylase 1A isoform X1	1.395	3.28882e-06
contig14436	Charged multivesicular body 3	1.39584	6.32484e-15
contig9107	flavin-containing monooxygenase FMO GS-OX5-like	1.39637	0.00212751
contig21106	elongation factor mitochondrial-like	1.39646	0.0274938
contig54189	mast cell protease 4-like	1.39968	0.00117937
contig3246	Peptide methionine sulfoxide reductase msrB	1.39982	8.91683e-06
contig16558	c-C chemokine receptor type 9-like	1.39996	0.00089548
contig14845	dexamethasone-induced homolog isoform X1	1.40024	1.72718e-06
contig9273	YY1-associated factor 2-like	1.40199	2.20719e-06
contig13259	magnesium transporter 1	1.40232	0.0396544
contig4118	transmembrane 9 superfamily member 1	1.40234	3.48723e-05
contig8604	reverse transcriptase	1.40288	0.000206035
contig3097	TLC domain-containing 1-like	1.40413	0.0146239
contig27746	mismatch repair endonuclease PMS2 isoform X2	1.40471	0.000612629
contig48798	turtle homolog A isoform X1	1.40482	0.0271209
contig3464	coiled-coil domain-containing 126	1.40651	1.99835e-06
contig24791	RCC2 homolog	1.40664	0.0287436
contig46363	GDP-Man:Man(3) c(2)-PP-Dol alpha-1,2-mannosyltransferase-like	1.40667	0.00245599
contig22992	secretion-regulating guanine nucleotide exchange factor isoform X2	1.41051	0.0263835
contig1900	PREDICTED: uncharacterized protein LOC103360159	1.41054	0.00281283
contig10339	period circadian homolog 2-like isoform X3	1.41082	0.000585347
contig8197	eukaryotic translation elongation factor 1 epsilon-1-like	1.41245	0.0221073
contig28198	fibroblast growth factor receptor substrate 2	1.41608	0.00176521
contig5489	lunapark a	1.41643	0.000511157
contig6219	Thioredoxin domain-containing 5	1.41716	0.000538938
contig2660	brefeldin A-inhibited guanine nucleotide-exchange 1 isoform X2	1.41738	0.00836984
contig38887	Transposable element Tcb1 transposase	1.41749	0.0408157
contig726	zinc finger and BTB domain-containing 16	1.41807	0.000519938
contig45803	G- coupled bile acid receptor 1	1.41832	0.0181215
contig5075	ribonuclease kappa	1.41963	0.00116122
contig21953	Transposable element Tcb1 transposase	1.42076	0.033474
contig24569	PREDICTED: uncharacterized protein LOC104934487	1.42125	0.00575287
contig43673	aquaporin 11	1.42208	4.57222e-05
contig38432	pleckstrin homology domain-containing family G member 7	1.42218	0.00237434
contig15604	nuclear receptor coactivator 5-like isoform X2	1.42293	0.00019638
contig11618	endoplasmic reticulum lectin 1-like isoform X1	1.42481	2.60182e-07
contig35025	synembryn-A-like isoform X2	1.4249	0.017705
contig18253	polyhomeotic 3	1.42717	0.00730086
contig9997	peroxisomal membrane 2-like	1.42717	0.0123882
contig19639	mpv17 2-like isoform X1	1.42837	0.00603628
contig9544	cleavage and polyadenylation specificity factor subunit 5	1.42857	9.50475e-07
contig47461	GDP-Man:Man(3) c(2)-PP-Dol alpha-1,2-mannosyltransferase-like	1.42882	0.00201906
contig382	c-X-C motif chemokine 14-like	1.42917	0.0179928
contig26942	tRNA-dihydrouridine(20a 20b) synthase [NAD(P)+]-like	1.42991	0.0243881
contig41341	snRNA-activating complex subunit 1-like	1.43224	0.0136346
contig25403	glutaminyl-peptide cyclotransferase	1.43495	0.000289771
contig17253	cyclic AMP-responsive element-binding 1-like	1.43498	0.0169155
contig18622	deoxyribodipyrimidine photo-lyase-like	1.43578	0.000868137
contig21484	39S ribosomal mitochondrial precursor	1.43594	0.044804
contig5951	PREDICTED: LOW QUALITY PROTEIN: uncharacterized protein LOC104956271	1.43618	0.0272663
contig5461	Transcription elongation factor 1 homolog	1.43619	0.00103746
contig15220	helicase ARIP4-like	1.43724	0.0143144
contig7616	VPS9 domain-containing 1-like isoform X1	1.43771	2.89979e-05
contig47741	echinoderm microtubule-associated -like 5	1.43889	0.0475259
contig10595	eukaryotic translation initiation factor 2-alpha kinase 3	1.43948	5.99117e-05
contig9501	testis-expressed sequence 264 -like	1.43952	1.38221e-06
contig4255	GDP-Man:Man(3) c(2)-PP-Dol alpha-1,2-mannosyltransferase-like	1.44062	1.00216e-05
contig21132	FGFR1 oncogene partner isoform X3	1.44172	0.0320952
contig5239	glyoxalase domain-containing 4	1.44206	0.00130933
contig22475	methyl- -binding domain 1	1.44405	0.000365597
contig16924	regulation of nuclear pre-mRNA domain-containing 1A isoform X2	1.4459	0.00230657
contig2260	alpha- kinase 3	1.44815	0.0205269
contig1320	UPF0449 C19orf25 homolog	1.44893	0.0274938
contig15425	thioredoxin 4A	1.44914	0.00428275
contig6323	mesoderm induction early response 3-like isoform X1	1.44917	0.000195413
contig20096	ras-related Rab-33B-like isoform X1	1.44989	0.00108626
contig30025	alpha-1,3 1,6-mannosyltransferase ALG2	1.4512	2.65639e-09
contig13701	OTU domain-containing 6B	1.45265	0.0196417
contig9159	microtubule-associated RP EB family member 3-like	1.45335	2.17973e-05
contig3566	cyclic AMP-responsive element-binding 3 1 isoform X2	1.45349	0.049059
contig40482	pleckstrin homology domain-containing family D member 1	1.45361	0.000520207
contig3028	calreticulin-like isoform 1	1.4538	5.07095e-05
contig5940	CYR61-like	1.45589	0.00232816
contig4477	solute carrier family 41 member 2-like	1.45659	4.50088e-08
contig5868	inhibitor of growth 1	1.45724	0.0176912
contig10598	ubiquitin-like modifier-activating enzyme 5	1.45811	0.0023539
contig40383	centrosomal of 162 kDa isoform X2	1.45819	0.0025885
contig1066	Y+L amino acid transporter 2-like	1.4593	0.0322548
contig32148	regulator of G- signaling 4-like	1.45932	0.034175
contig13072	lysophospholipid acyltransferase 7-like	1.45993	0.0016779
contig25265	RING finger 165-like	1.45995	0.0231029
contig30085	metallo-beta-lactamase domain-containing 1-like	1.46103	0.0102355
contig28262	gastrula zinc finger -like isoform X1	1.46104	0.0379244
contig342	stromal interaction molecule 2-like	1.46246	0.0187819
contig31256	dnaJ homolog subfamily A member 1	1.463	0.00463601
contig19191	secretion-regulating guanine nucleotide exchange factor	1.46363	0.0124142
contig12460	FSD1 -like isoform X2	1.46502	4.22319e-07
contig10205	Golgi SNAP receptor complex member 2-like	1.46513	0.00275899
contig526	nuclear transport factor 2	1.46522	0.000292047
contig181	serine protease 23-like isoform X1	1.46528	0.000464847
contig20001	PREDICTED: protein YIPF6	1.46688	0.000210927
contig8965	zinc fingers and homeoboxes 3-like isoform X1	1.46696	6.05409e-05
contig5515	HCLS1-associated X-1	1.46798	4.90663e-06
contig33836	MARVEL domain-containing 2-like	1.46879	0.00187844
contig42516	arginine vasopressin-induced 1-like	1.47104	0.0166431
contig8832	SET domain-containing 9-like	1.47231	0.000409908
contig18494	25-hydroxycholesterol 7-alpha-hydroxylase isoform X2	1.47329	0.000492133
contig6106	cyclic GMP-AMP synthase-like	1.4736	0.0198199
contig163	MSS51 mitochondrial-like isoform X1	1.4749	0.00453708
contig11656	tryptophan--tRNA cytoplasmic	1.47528	0.0441826
contig18715	matrin 3-like isoform X2	1.47541	0.0354742
contig8479	transport Sec23A-like	1.4764	1.44457e-09
contig4085	pyridoxine-5 -phosphate oxidase	1.47738	0.00452987
contig18586	kelch 36	1.4778	0.00797128
contig27819	potassium channel subfamily K member 1-like	1.47793	0.0244808
contig35983	PREDICTED: uncharacterized protein LOC104921772 isoform X3	1.48006	0.00747752
contig13255	sodium-coupled neutral amino acid transporter 7	1.4817	3.57185e-09
contig27465	lysM and peptidoglycan-binding domain-containing 2	1.48174	0.000812132
contig29957	secreted frizzled-related 2-like	1.48269	0.0197832
contig21964	nuclear distribution nudE-like 1-B	1.48321	0.00110352
contig35507	pleckstrin homology domain-containing family D member 1-like	1.48336	0.00894196
contig20102	probable peptidyl-tRNA hydrolase-like isoform X1	1.48387	0.0384111
contig13335	cAMP-dependent kinase catalytic subunit alpha-like	1.48411	0.00228949
contig6573	pyridoxal phosphate phosphatase-like	1.48468	4.78909e-06
contig11483	coatomer subunit beta -like	1.48513	2.06114e-05
contig7812	C21orf2-like isoform X2	1.4861	0.0039568
contig11508	adenosine deaminase CECR1-A-like	1.48712	0.00467294
contig8343	YIPF4-like isoform 1	1.48733	0.013992
contig30063	leucine-rich repeat transmembrane neuronal 2-like	1.48912	0.0059284
contig8412	WNT1-inducible-signaling pathway 1-like	1.49003	0.0249292
contig3475	asparagine--tRNA cytoplasmic isoform X1	1.49121	0.0159353
contig14376	SAY domain-containing 1-like	1.49199	0.00839087
contig3891	tumor necrosis factor receptor type 1-associated DEATH domain -like	1.49214	4.12547e-05
contig15029	lysophosphatidic acid receptor 1-A-like	1.49311	0.00394883
contig25434	TBC1 domain family member 30	1.49419	0.00699044
contig18712	PREDICTED: LOW QUALITY PROTEIN: spatacsin-like	1.49455	2.8089e-06
contig30098	high choriolytic enzyme 1-like	1.49588	0.0398736
contig46138	potassium voltage-gated channel subfamily KQT member 1-like	1.49803	0.0365
contig7681	UPF0468 C16orf80 homolog isoform X1	1.49825	0.00936698
contig27498	ubiquitin-conjugating enzyme E2 E2	1.49913	0.00168789
contig33900	WD repeat-containing 82-like	1.49939	0.000761474
contig29574	Zinc finger 572	1.49977	8.09203e-07
contig20439	high affinity cationic amino acid transporter 1-like isoform X2	1.5009	0.0104762
contig17803	ras-related Rab-24	1.50094	1.8049e-05
contig4409	nuclear factor erythroid 2-related factor 1 isoform X1	1.5041	0.000202043
contig27499	PREDICTED: uncharacterized protein KIAA0146-like	1.50576	0.00240685
contig334	PREDICTED: protein CNPPD1	1.50645	0.0179281
contig1012	alpha-crystallin B chain-like isoform X1	1.50894	0.0230846
contig23070	arylsulfatase B	1.50912	0.00313671
contig1666	RING finger and CHY zinc finger domain-containing 1	1.51027	8.68494e-06
contig45961	PREDICTED: torsin-3A	1.51083	0.0218852
contig46509	fatty-acid amide hydrolase 1	1.51164	0.0273689
contig22165	zinc finger OZF-like	1.51222	0.0252713
contig3195	chromodomain-helicase-DNA-binding 3 isoform X9	1.51441	5.52004e-05
contig28846	presqualene diphosphate phosphatase-like	1.51505	9.76123e-05
contig14913	clathrin light chain A isoform X2	1.51685	0.000220253
contig24178	gap junction alpha-5 -like	1.51765	0.0137111
contig6642	reticulocalbin-1-like isoform X2	1.51796	0.000147846
contig20926	growth arrest and DNA damage-inducible s-interacting 1-like	1.51802	0.00390064
contig7607	endoplasmic reticulum-Golgi intermediate compartment 3-like isoform X2	1.52018	3.24097e-05
contig54039	alanine aminotransferase 2-like isoform X1	1.52188	3.83071e-05
contig21937	peptidyl-prolyl cis-trans isomerase FKBP9	1.52441	0.000851659
contig4767	arginase- mitochondrial	1.52462	0.0245302
contig39998	kinesin KIF21B	1.5247	0.0318056
contig2306	PREDICTED: netrin-1-like	1.52561	0.00524096
contig11337	N-glycosylase DNA lyase-like	1.52671	0.000313479
contig10425	hamartin-like isoform X2	1.52727	0.0282525
contig2851	5-aminolevulinate erythroid- mitochondrial-like	1.52767	0.0010851
contig3620	glutamic acid-rich -like	1.52839	0.00170966
contig740	FAM13B-like isoform X4	1.52887	2.37719e-07
contig12206	rRNA maturation factor homolog	1.52892	0.00450445
contig4966	dnaJ homolog subfamily C member 15-like	1.53013	6.99545e-06
contig732	gamma-aminobutyric acid receptor-associated -like 1-like isoform X2	1.53204	0.00199996
contig54201	cartilage intermediate layer 1	1.53216	0.0102943
contig16321	ADP-ribosylation factor 3	1.53235	0.00167266
contig30475	lecithin retinol acyltransferase-like	1.5327	0.0220112
contig54194	arf-GAP domain and FG repeat-containing 1 isoform X2	1.53284	0.0161182
contig42408	ankyrin repeat domain-containing 10-like	1.53297	0.00335781
contig21824	arf-GAP domain and FG repeat-containing 1 isoform X3	1.53332	0.0122317
contig11878	sorting nexin-16-like isoform X1	1.53349	0.0295725
contig11088	transcription termination mitochondrial-like	1.53404	0.00357669
contig36417	condensin-2 complex subunit H2-like	1.53483	0.00438041
contig37657	trimeric intracellular cation channel type B	1.53513	8.28983e-08
contig33794	kell blood group glyco -like	1.53541	0.0383502
contig13336	SOSS complex subunit C-like	1.53635	3.78752e-10
contig25059	RAB6-interacting golgin	1.53638	2.32777e-05
contig42571	ATP-dependent 6- platelet type isoform X4	1.53718	0.0388645
contig20169	PREDICTED: uncharacterized protein LOC103353049	1.53736	6.00528e-05
contig5792	solute carrier family 25 member 34-like	1.53797	0.0120738
contig45111	6-phosphofructokinase type C-like isoform 3	1.53887	0.00681577
contig16455	centrosome and spindle pole associated 1-like	1.53955	0.0349058
contig22154	chorion transcription factor Cf2-like	1.53959	3.84425e-06
contig13880	52 kDa repressor of the inhibitor of the kinase-like	1.54299	0.0425349
contig26543	glycosyltransferase 8 domain-containing 1-like isoform X1	1.5438	4.02091e-06
contig913	ankyrin repeat domain-containing 9	1.54441	5.74057e-05
contig36662	metal regulatory transcription factor 1-like	1.54592	0.00339316
contig10285	PREDICTED: uncharacterized protein C11orf96 homolog	1.5464	0.0212648
contig14371	ubiquitin-conjugating enzyme E2 J1	1.54687	6.26216e-08
contig28388	TSC22 domain family 4	1.54865	6.03109e-06
contig20064	signal recognition particle 14 kDa	1.54871	5.64131e-06
contig25419	thioredoxin domain-containing 11-like isoform X2	1.54929	2.41213e-13
contig16826	thrombospondin-1a precursor	1.55335	0.00642234
contig11717	ADP-ribosylation factor 4D	1.55347	0.000416567
contig15342	YIPF2 isoform X1	1.55363	0.00396425
contig667	coproporphyrinogen-III mitochondrial-like	1.55433	6.76084e-07
contig47371	pecanex 2	1.55488	0.0242147
contig23797	zinc finger 511-like isoform X2	1.55516	1.07573e-05
contig27215	piggyBac transposable element-derived 3-like	1.55536	1.61625e-07
contig313	NADH dehydrogenase [ubiquinone] 1 alpha subcomplex assembly factor 3	1.55549	0.000587815
contig16801	anti-apoptotic NR13-like	1.55644	0.00109503
contig16700	UPF0501 KIAA1430 homolog isoform X1	1.55645	0.00193293
contig6034	small glutamine-rich tetratricopeptide repeat-containing alpha-like isoform X1	1.55687	3.2683e-05
contig976	GRIP and coiled-coil domain-containing 1	1.55725	0.00030871
contig23500	CLOCK-interacting pacemaker-like	1.55914	2.72509e-05
contig7283	PREDICTED: uncharacterized protein LOC104918849	1.56031	1.16741e-05
contig18456	magnesium transporter NIPA1 isoform X2	1.56158	0.00144539
contig1886	UTP--glucose-1-phosphate uridylyltransferase-like isoform X1	1.56182	0.000490662
contig751	filamin-C-like isoform X1	1.56321	0.0103951
contig6242	nuclear factor interleukin-3-regulated -like	1.56324	0.0170458
contig4913	mitogen-activated kinase kinase kinase 7-like	1.56913	0.00155009
contig41772	SRSF kinase 2-like isoform X1	1.56916	0.0220895
contig11952	26S proteasome non-ATPase regulatory subunit 14	1.56926	0.0212753
contig24634	1-acyl-sn-glycerol-3-phosphate acyltransferase gamma	1.56989	0.0154073
contig15634	3-mercaptopyruvate sulfurtransferase-like	1.57221	0.000965375
contig31536	RING finger 26-like	1.57233	1.28724e-07
contig23766	unc-119 homolog B-like	1.57407	0.00566962
contig15401	39S ribosomal mitochondrial-like isoform X2	1.57433	0.00103029
contig4854	cryptochrome-1-like isoform X1	1.57612	0.00233138
contig23639	G- -signaling modulator 2 isoform X2	1.57642	6.06078e-09
contig10078	zinc finger 551-like	1.57687	0.00112137
contig957	nicotinamide riboside kinase 2-like	1.57835	0.00135078
contig18057	6-phosphofructokinase type C-like	1.58013	0.00159212
contig20853	coiled-coil domain-containing 85B-like	1.58023	1.28672e-06
contig15150	E3 ubiquitin- ligase RNF4	1.5806	9.68424e-10
contig30829	PREDICTED: neurotrypsin-like	1.58139	0.0277931
contig35553	stimulator of interferon genes -like	1.58202	0.023488
contig3439	unnamed protein product	1.58233	0.0160686
contig4378	zinc transporter 6	1.58293	1.38676e-09
contig34256	tweety homolog 1-like isoform X4	1.58386	0.0335647
contig31396	unc-45 homolog A	1.58458	0.000215974
contig2671	peptidyl-prolyl cis-trans isomerase FKBP1A-like	1.58474	0.0277848
contig9327	neutral alpha-glucosidase AB isoform X3	1.58834	9.22153e-06
contig16626	perilipin 2	1.59449	0.0337314
contig28296	zinc finger 250-like	1.59517	0.0021523
contig22252	Vesicle transport GOT1B	1.59677	0.00181453
contig19077	nitrilase homolog 1	1.59704	3.73611e-07
contig2512	gastrula zinc finger -like	1.59717	0.00682174
contig40234	gap junction alpha-5 -like	1.60327	0.0138174
contig16582	E3 ubiquitin- ligase RNF182-like isoform X2	1.60458	0.0390034
contig22635	interleukin-17 receptor A-like	1.6052	0.0483228
contig2991	cyclic AMP-responsive element-binding 3 2	1.60786	0.00591133
contig14028	outer dense fiber 2-like	1.61116	0.000451022
contig10449	mitochondrial import inner membrane translocase subunit Tim23-like	1.61153	0.00930235
contig9837	PREDICTED: uncharacterized protein LOC103381983	1.6119	0.0136956
contig6302	endoplasmic reticulum resident 44-like	1.61209	5.42188e-06
contig10486	glycerol kinase-like isoform X2	1.61327	7.19178e-06
contig15528	zinc finger 362-like isoform X2	1.61579	0.00657514
contig31098	heme-binding 1-like	1.61603	0.000365597
contig3445	solute carrier family 25 member 44-like	1.61638	4.29917e-05
contig18817	neurochondrin-like isoform X1	1.61873	3.24447e-10
contig795	cytosolic 5 -nucleotidase 3A isoform X1	1.61997	0.000270337
contig18579	M-phase phospho 9-like isoform X2	1.62019	1.38535e-10
contig19356	25-hydroxycholesterol 7-alpha-hydroxylase-like	1.62035	0.000438679
contig7809	death ligand signal enhancer isoform X1	1.62393	0.002386
contig44320	PREDICTED: calsyntenin-2-like, partial	1.62413	0.00719851
contig19662	SUN domain-containing ossification factor isoform X2	1.62434	0.0112461
contig36845	kinase C epsilon type-like	1.62521	0.0128189
contig9056	lysosomal-associated transmembrane 4A-like	1.62523	9.67926e-10
contig19560	SPARC-related modular calcium-binding 1-like	1.62533	0.0489227
contig8443	LON peptidase N-terminal domain and RING finger 1-like	1.62831	0.00026348
contig26853	2-oxoglutarate and iron-dependent oxygenase domain-containing 3-like	1.62842	0.000455385
contig35304	SUN domain-containing ossification factor	1.63316	0.0476823
contig6867	patatin-like phospholipase domain-containing 2	1.63391	0.0231531
contig10305	glucosidase 2 subunit beta-like	1.63424	0.000297798
contig32761	myomegalin-like isoform X5	1.63488	0.0450949
contig54090	peroxisomal membrane 11A	1.63565	0.00355485
contig6915	phosphatase 1H-like	1.63572	3.94578e-05
contig3428	clathrin light chain B isoform X2	1.63723	0.00222267
contig5700	palladin isoform X2	1.63859	0.00214691
contig24240	zinc transporter ZIP9 isoform X2	1.64301	0.0485596
contig4566	stress-70 mitochondrial	1.64302	5.00036e-07
contig3689	aspartate aminotransferase	1.64551	0.0389715
contig21811	dTDP-D-glucose 4,6-dehydratase isoform X1	1.6488	0.000330443
contig16077	tripartite motif-containing 16-like	1.64927	0.00434183
contig11270	disks large-associated 4-like isoform X2	1.64948	0.000323252
contig39041	proline-rich 18-like	1.65154	0.000186099
contig6032	reticulon-4-like isoform X1	1.65229	0.000934419
contig14541	ATPase family AAA domain-containing 1	1.65286	5.51464e-05
contig20461	cytosolic purine 5 -nucleotidase-like	1.65347	0.00843492
contig8276	Transposable element Tcb1 transposase	1.65458	0.0179735
contig13144	very-long-chain (3R)-3-hydroxyacyl- dehydratase 3	1.65559	4.25588e-11
contig9616	ubiquitin-fold modifier-conjugating enzyme 1-like	1.65565	0.000927618
contig2254	FRAS1-related extracellular matrix 3	1.65784	0.0353185
contig17278	dapper homolog 1-like isoform X1	1.65898	0.0120192
contig36293	coiled-coil domain-containing 14	1.6594	2.52635e-06
contig31719	uncharacterized oxidoreductase -like	1.65993	0.0301357
contig15466	radixin-like isoform X2	1.66005	0.0120032
contig14459	ankyrin repeat domain-containing 10-like	1.66069	3.63509e-10
contig31012	3-oxo-5-alpha-steroid 4-dehydrogenase 2-like	1.66122	0.00463601
contig13075	phosphopantothenoylcysteine decarboxylase subunit VHS3-like isoform X2	1.66302	0.016427
contig3014	translation initiation factor eIF-2B subunit beta	1.66442	6.94394e-06
contig708	dapper homolog 1-like isoform X2	1.66458	0.021221
contig46436	bcl-2 adenovirus E1B 19 kDa-interacting 2 -like isoform X1	1.66515	0.00039728
contig27167	PREDICTED: protein FAM185A	1.66596	0.0062813
contig7025	traB domain-containing -like	1.67	0.000449193
contig44497	zinc transporter ZIP11-	1.67031	3.44534e-05
contig8394	serine threonine- kinase TAO1-like isoform X2	1.67093	0.0140106
contig6932	transmembrane and TPR repeat-containing 1-like	1.67127	7.67795e-07
contig30743	zinc finger Gfi-1b	1.67175	0.0034607
contig13164	probable ATP-dependent RNA helicase YTHDC2-like isoform X1	1.67193	0.00220691
contig1295	phosphoglucomutase-1-like isoform X1	1.67517	0.00924629
contig1782	transmembrane 41A	1.67528	0.00159722
contig17705	cytochrome b561 domain-containing 2	1.68025	5.94013e-09
contig38424	PREDICTED: uncharacterized protein LOC103356868	1.68202	0.00946813
contig17892	kelch domain-containing 1	1.68211	0.0025956
contig1668	unconventional prefoldin RPB5 interactor 1	1.6829	1.38784e-10
contig27074	flavin-containing monooxygenase FMO GS-OX4-like	1.68298	1.4642e-05
contig15705	APC membrane recruitment 1-like	1.68321	0.0176164
contig14627	AP-3 complex subunit sigma-1-like isoform X1	1.68494	0.00936673
contig20369	PREDICTED: deoxyribonuclease-2-beta	1.68576	0.0022409
contig14076	probable D-tyrosyl-tRNA(Tyr) deacylase 2-like	1.68753	0.0108142
contig48470	magnesium transporter NIPA1 isoform X2	1.692	0.00237434
contig34902	Tc1-like transporase	1.69399	0.00290668
contig9162	Golgi reassembly-stacking 2-like	1.69528	9.03127e-07
contig1398	kinesin KIF1B isoform X5	1.69635	2.74092e-08
contig31744	pre-B-cell leukemia transcription factor 4 isoform X3	1.69689	0.000736206
contig28094	PREDICTED: uncharacterized protein LOC102305984	1.69694	0.0372573
contig8395	midnolin isoform X3	1.6971	8.09203e-07
contig3245	transmembrane 208-like	1.69822	2.17401e-07
contig21832	TBC1 domain family member 30-like isoform X4	1.69888	0.00192459
contig32916	TBC1 domain family member 30-like isoform X4	1.69894	0.0145571
contig4221	platelet endothelial cell adhesion molecule-like isoform X5	1.70581	5.8533e-08
contig11118	ADP-dependent glucokinase isoform X2	1.70817	0.00231035
contig16406	acyl- -binding domain-containing 5-like	1.71042	0.00653035
contig27461	exosome complex component MTR3	1.71096	0.0266905
contig2575	6-phosphofructo-2-kinase fructose-2,6-bisphosphatase 4-like isoform X3	1.71404	0.00288405
contig30471	serine threonine- kinase Sgk2	1.7145	0.000113483
contig25699	gastrula zinc finger -	1.71531	4.18214e-05
contig32727	PREDICTED: uncharacterized protein C1orf53 homolog	1.71793	0.00308369
contig2629	ER membrane complex subunit 8	1.71926	0.00836804
contig54101	cerebellar degeneration-related 2-like	1.72147	0.000448668
contig19604	erythroid differentiation-related factor 1-like isoform X1	1.72168	6.74499e-06
contig37086	deubiquitinating VCIP135-like	1.7303	0.0158687
contig31441	transmembrane 241-like isoform X1	1.73051	6.22268e-06
contig40831	BTB POZ domain-containing KCTD21-like	1.73116	0.00064792
contig48357	N-acetylmuramoyl-L-alanine amidase-like	1.73319	0.0324485
contig7347	centrosomal of 70 kDa isoform X1	1.73515	0.000504601
contig40026	histamine H2 receptor-like	1.73534	0.0337001
contig8438	U6 snRNA-associated Sm LSm3-like	1.73563	0.00794569
contig26418	sorting nexin-16-like isoform X2	1.73687	4.25562e-08
contig7185	PREDICTED: uncharacterized protein LOC105022384 isoform X2	1.74263	0.00245667
contig7711	glycerophosphocholine phosphodiesterase GPCPD1	1.74398	0.00113096
contig8241	THO complex subunit 7 homolog	1.74549	0.0181542
contig9699	transmembrane 189-like	1.74709	0.0106511
contig992	cardiomyopathy-associated 5-like	1.74724	0.0443403
contig16007	transmembrane emp24 domain-containing 3 precursor	1.74826	0.00170827
contig13454	adipocyte plasma membrane-associated -like	1.75206	0.00660768
contig39422	PREDICTED: uncharacterized protein LOC103399007, partial	1.7523	0.00825663
contig5675	suppressor of G2 allele of SKP1 homolog isoform X1	1.75318	2.84701e-10
contig19810	PREDICTED: uncharacterized protein LOC105022384 isoform X1	1.75407	0.000379002
contig9982	zinc finger 227-like isoform X2	1.75468	0.000844171
contig43459	PREDICTED: claudin-15-like	1.75483	0.0469353
contig35873	cytoplasmic NCK2	1.75761	0.0307892
contig26096	PREDICTED: uncharacterized protein C19orf44 homolog	1.76141	0.0116419
contig38562	axoneme-associated mst101(2)-like isoform X1	1.76739	0.0149069
contig12130	28S ribosomal mitochondrial	1.76879	0.00519762
contig33920	gypsy retrotransposon integrase 1-like	1.77034	0.0483306
contig7068	general transcription factor II-I repeat domain-containing 2-	1.77175	0.00172161
contig14380	ubiquitin ATG12-like	1.77218	0.00199237
contig10204	kinesin KIF1B isoform X6	1.77272	0.00551411
contig3473	calponin homology domain-containing DDB_G0272472-like isoform X6	1.77368	7.89365e-13
contig4263	tetratricopeptide repeat 31-like isoform X1	1.77558	4.58218e-06
contig14780	vascular endothelial growth factor A-A-like isoform X2	1.77683	0.0246204
contig5500	transmembrane 184B-like isoform X2	1.77786	0.00346319
contig13440	lysM and peptidoglycan-binding domain-containing 3	1.778	0.00266273
contig27855	phenylalanine--tRNA ligase beta subunit-like isoform X2	1.77966	6.33315e-05
contig37257	zinc finger matrin-type 1-like isoform X1	1.78398	0.00302503
contig21327	6-phosphofructo-2-kinase fructose-2,6-bisphosphatase 4-like isoform X1	1.78702	0.0432305
contig40570	ras association domain-containing 1-like	1.78712	0.00376371
contig16229	SUN domain-containing ossification factor isoform X3	1.79141	0.0102264
contig28313	gastrula zinc finger -like	1.79556	1.11429e-05
contig49411	PREDICTED: uncharacterized protein C16orf45-like	1.79819	0.00563543
contig7026	dolichyl-phosphate beta-glucosyltransferase	1.79865	6.05635e-07
contig6317	5 -nucleotidase domain-containing 2-like	1.79909	0.000245264
contig6184	vesicular integral-membrane VIP36 isoform X1	1.80518	8.55867e-07
contig32943	gastrula zinc finger -like	1.80546	0.0191322
contig3545	6-phosphofructo-2-kinase fructose-2,6-bisphosphatase 4-like isoform X4	1.80638	6.28758e-06
contig21976	DNA-binding death effector domain-containing 2 isoform X2	1.809	0.000571668
contig40632	sodium-dependent glucose transporter 1-like	1.81049	0.000194069
contig8956	surfeit locus 4-like	1.81054	3.42573e-05
contig11847	forkhead box K2	1.81077	0.00155581
contig9707	ankyrin repeat and MYND domain-containing 2-like	1.81246	3.16595e-07
contig26113	deformed epidermal autoregulatory factor 1 homolog	1.81714	0.00111151
contig37105	TBC1 domain family member 30-like	1.81968	2.73445e-06
contig29535	dTDP-D-glucose 4,6-dehydratase	1.81976	3.22958e-05
contig27276	IQ domain-containing C-like	1.82507	0.0163625
contig3233	chromobox homolog 8-like	1.82738	5.12771e-09
contig31239	PREDICTED: uncharacterized protein LOC102303727 isoform X2	1.82758	0.000654324
contig7331	peptidyl-prolyl cis-trans isomerase FKBP4	1.83148	1.62056e-08
contig35821	ral GTPase-activating subunit alpha-1 isoform X1	1.83507	0.0156339
contig9807	glutamine--fructose-6-phosphate aminotransferase [isomerizing] 1	1.83547	1.60074e-07
contig2595	phosphatase 1 regulatory subunit 15A-like	1.83691	4.18214e-05
contig26771	SCO2 mitochondrial	1.84134	8.86203e-07
contig15175	calumenin-B isoform X2	1.84215	4.10074e-10
contig78	adenylate kinase isoenzyme 1-like isoform X2	1.84351	5.72154e-05
contig15884	hamartin-like isoform X2	1.84417	0.030337
contig24627	THAP domain-containing 5	1.84786	0.000198835
contig22581	DEP domain-containing mTOR-interacting -like	1.85003	0.000202753
contig23410	methionine aminopeptidase 2-like	1.85017	0.00361995
contig4822	PREDICTED: derlin-2	1.8513	6.93519e-05
contig45612	cytochrome P450 2P11	1.85205	0.0241609
contig17885	ELL-associated factor 2-like	1.856	8.96352e-05
contig855	BAG family molecular chaperone regulator 3-like	1.86142	0.00635217
contig20843	tweety homolog 1 isoform X1	1.86879	6.57993e-06
contig5827	ras-related Rab-5C	1.86999	5.44481e-10
contig5155	cyclic AMP-dependent transcription factor ATF-1 isoform X2	1.87086	0.000425517
contig8827	N-acetylglutamate mitochondrial-like	1.87125	0.000861252
contig18631	procollagen galactosyltransferase 2-like	1.87393	0.00481594
contig14303	LDLR chaperone MESD	1.88626	0.000107504
contig3457	tripartite motif-containing 16-like	1.88642	0.0149657
contig17285	unc-119 homolog B-like	1.88771	3.68185e-05
contig31701	glutathione peroxidase 7-like	1.89194	0.00139163
contig31709	coiled-coil domain-containing 14	1.89346	6.38031e-13
contig34303	6-phosphofructokinase type C-like isoform X5	1.89347	0.00014191
contig1554	PREDICTED: tesmin	1.89374	0.0372554
contig24677	anaphase-promoting complex subunit 15	1.90012	5.59458e-09
contig1643	tubulin alpha chain-like isoform X2	1.9007	0.00161511
contig14196	angiopoietin-related 3-like	1.90265	8.88848e-05
contig14804	NF-kappa-B inhibitor-interacting Ras 1-like	1.90348	0.0162402
contig10660	threonine--tRNA cytoplasmic	1.90542	0.00610184
contig28263	gastrula zinc finger -like isoform X3	1.90635	0.0248555
contig19545	aprataxin-like isoform X1	1.91343	5.1685e-06
contig7296	programmed cell death 4	1.91769	5.21646e-11
contig22753	transmembrane 69-like isoform X1	1.91835	0.00394644
contig8795	centrin-2-like isoform X2	1.91901	0.00111855
contig40286	FAM111A-like	1.91919	0.00305382
contig18653	troponin fast skeletal muscle-like	1.92442	0.00364501
contig41951	PREDICTED: uncharacterized protein LOC103472508	1.92539	0.0152797
contig33901	WD repeat-containing 82-like	1.92716	1.1865e-05
contig15111	epsin-3 isoform X1	1.92985	7.48764e-12
contig25213	RING finger 214-like	1.93081	0.000416763
contig19056	WD repeat-containing 92-like isoform X1	1.93371	2.5456e-13
contig6255	P3 -like	1.93375	0.000777987
contig13180	dnaJ homolog subfamily C member 25	1.93637	0.00334409
contig28653	general transcription factor 3C polypeptide 6	1.93661	0.000103819
contig49766	membrane-spanning 4-domains subfamily A member 4A-like	1.93707	0.00180454
contig4330	6-phosphofructo-2-kinase fructose-2,6-bisphosphatase 2 isoform X2	1.94081	0.0033532
contig41722	PREDICTED: caltractin-like	1.94211	0.0373885
contig13405	coiled-coil domain-containing 141 isoform X2	1.94223	0.0117264
contig14460	UDP-glucose 4-epimerase isoform X2	1.94866	3.90962e-08
contig18742	heat shock 70 kDa 13	1.94899	4.58818e-08
contig499	tubulin-folding cofactor B-like isoform X1	1.95093	8.32691e-07
contig10387	caseinolytic peptidase B homolog	1.95645	2.11451e-09
contig12651	PREDICTED: importin-11	1.95717	0.000104247
contig1017	myosin-binding slow-type isoform X11	1.95914	0.00504926
contig8967	canopy homolog 3	1.96024	4.05792e-06
contig31710	coiled-coil domain-containing 14	1.96081	5.03973e-07
contig29518	DDB1- and CUL4-associated factor 17	1.96315	0.000271112
contig13687	calcyclin-binding -like	1.96438	7.7198e-05
contig2778	serine threonine- phosphatase 1 regulatory subunit 10 isoform X2	1.96515	5.39964e-06
contig45580	kinase C alpha type	1.96688	0.00014191
contig16937	AN1-type zinc finger 2B-like	1.9689	0.000837726
contig9829	canopy homolog 1 isoform X1	1.97371	0.00297287
contig33458	heat shock 70 kDa 1-like	1.97406	0.00413713
contig3925	B-cell CLL lymphoma 7 family member B	1.976	0.00292373
contig1268	dnaJ homolog subfamily B member 11-like	1.97634	5.11241e-09
contig9425	retinol dehydrogenase 12-like	1.97823	1.98838e-06
contig90	stress-induced-phospho 1	1.98023	6.47704e-13
contig49420	SERTA domain-containing 2-like isoform X1	1.98043	0.0271452
contig2185	ERGIC-53-like isoform X1	1.98294	7.08433e-06
contig13375	alpha-1,3-mannosyl-glyco 2-beta-N-acetylglucosaminyltransferase-like	1.98637	8.51435e-05
contig11415	hemojuvelin-like isoform X1	1.98715	0.00455534
contig10007	transcriptional activator Pur-beta-like	1.98909	3.36194e-17
contig14729	lysosomal-associated transmembrane 4B-like	1.99466	1.75928e-07
contig54069	BET1L_DANRE ame: Full=BET1	1.9949	0.00998112
contig1681	eukaryotic translation initiation factor 5	1.99516	3.49045e-13
contig15237	immediate early response 3-interacting 1-like	1.99653	0.00606779
contig4175	retinol dehydrogenase 13-like	1.99901	3.57774e-05
contig14655	coiled-coil-helix-coiled-coil-helix domain-containing 5	2.00004	0.00646182
contig5435	OS-9-like isoform X1	2.0017	3.21064e-06
contig7306	golgin subfamily A member 5-like	2.00217	2.44733e-05
contig17390	sestrin-2-like isoform X1	2.00397	8.85496e-14
contig7979	transport Sec31A-like isoform X1	2.00614	1.08381e-07
contig4919	PREDICTED: haptoglobin-like	2.00842	0.000179036
contig29739	WD repeat-containing 34-like	2.01248	0.000139294
contig30677	PREDICTED: protein NYNRIN-like	2.0149	0.0151217
contig7046	probable signal peptidase complex subunit 2-like	2.01665	1.34359e-05
contig37258	zinc finger matrin-type 1-like isoform X2	2.01706	5.612e-05
contig7277	glutaredoxin-related mitochondrial	2.02391	1.64269e-07
contig22275	ras-related Rab-33B-like isoform X1	2.02765	4.42194e-07
contig805	dolichyl-diphosphooligosaccharide-- glycosyltransferase subunit STT3B-like	2.02907	1.97085e-10
contig30912	uncharacterized membrane C19orf24-like	2.02939	3.31186e-11
contig1016	serine threonine- kinase endoribonuclease IRE1-like	2.03077	7.71864e-10
contig12197	solute carrier family 35 member B1	2.03102	2.6676e-10
contig54031	heat shock 60	2.03362	1.25752e-07
contig4105	ER lumen retaining receptor 2-like	2.03472	4.19319e-06
contig12430	lactose-binding lectin l-2-like	2.04733	0.00428275
contig26109	coiled-coil domain-containing 14	2.04921	1.09554e-09
contig4813	GDP-D-glucose phosphorylase 1-like isoform X1	2.05037	0.0161182
contig18529	synaptotagmin-15-like isoform X2	2.05197	0.0112206
contig16780	dol-P-Man:Man(7) c(2)-PP-Dol alpha-1,6-mannosyltransferase	2.05315	6.81081e-17
contig80	novel sal	2.05461	0.00145961
contig4888	fibronectin type III and SPRY domain-containing 2-like isoform X1	2.05497	0.0499996
contig27038	disulfide-isomerase A2-like	2.05646	0.0227883
contig6415	AF290910_1myostatin	2.05727	0.00404521
contig12555	histone-lysine N-methyltransferase SUV39H1	2.05833	0.000524356
contig11189	glycerophosphocholine phosphodiesterase GPCPD1 isoform X2	2.05873	2.08277e-05
contig13	PREDICTED: titin	2.06288	0.0238798
contig415	dnaJ homolog subfamily B member 2-like isoform X1	2.0651	6.95093e-07
contig14740	transport Sec24D-like isoform X1	2.06511	0.000209456
contig2507	5 -nucleotidase domain-containing 3	2.06794	2.6875e-10
contig18024	ribosome-binding 1 isoform X1	2.06818	1.08381e-07
contig10097	hamartin-like isoform X1	2.07048	1.58943e-07
contig1734	isocitrate dehydrogenase [NADP] cytoplasmic	2.07092	6.57277e-06
contig23877	centrosomal of 290 kDa isoform X1	2.07636	0.0448767
contig21984	Transmembrane 9 superfamily member 1	2.077	1.71225e-14
contig76	M- striated muscle-like isoform X2	2.07792	6.77771e-05
contig3793	prolyl 4-hydroxylase subunit alpha-2-like isoform X2	2.08526	1.60286e-06
contig28615	hippocalcin 1	2.08591	0.00165488
contig8946	SWI SNF-related matrix-associated actin-dependent regulator of chromatin subfamily E member 1 isoform X1	2.08691	7.31734e-09
contig7930	epithelial cell-transforming sequence 2 oncogene-like	2.09564	0.0200631
contig9379	hypoxia up-regulated 1 isoform X1	2.0967	8.22688e-05
contig11317	eukaryotic translation initiation factor 2-alpha kinase 1-like isoform X1	2.10465	1.40315e-10
contig3948	ruvB-like 2-like isoform X1	2.10967	2.43307e-07
contig46700	choriogenin L	2.11136	0.00782295
contig23546	plasminogen activator inhibitor 1	2.11357	0.00968213
contig42801	succinate dehydrogenase [ubiquinone] iron-sulfur mitochondrial	2.11377	9.6891e-06
contig14828	THAP domain-containing 4	2.11577	0.0113129
contig23365	outer dense fiber 2-like	2.11638	8.28423e-05
contig14936	beta-1,4-galactosyltransferase 4	2.11811	0.000651253
contig2771	coatomer subunit zeta-2-like isoform X1	2.12071	0.00373077
contig9332	E3 ubiquitin- ligase RNF168	2.12078	1.87404e-10
contig27928	thymic stromal cotransporter homolog	2.12485	0.00112615
contig13950	E3 ubiquitin- ligase RNF170-like	2.12522	1.1944e-05
contig40268	unnamed protein product, partial	2.12733	0.00284836
contig41658	fos-related antigen 1	2.12861	0.00147194
contig47852	ataxin-7 2-like isoform X2	2.12934	0.0204628
contig10539	von Willebrand factor D and EGF domain-containing -like	2.13689	0.0469338
contig9666	receptor-interacting serine threonine- kinase 3-like	2.1409	0.000139094
contig12275	kazrin-like isoform X1	2.14105	5.32752e-13
contig2798	kelch 41	2.14111	0.0127419
contig8789	coiled-coil-helix-coiled-coil-helix domain-containing mitochondrial isoform X1	2.14451	0.00047444
contig32142	serologically defined colon cancer antigen 8 homolog isoform X1	2.14562	1.52544e-07
contig9053	10 kDa heat shock mitochondrial-like	2.1463	0.000525332
contig45279	phospholipid-transporting ATPase ID-like	2.14663	7.38637e-05
contig38854	DNA-directed RNA polymerase III subunit RPC7	2.14705	0.0272506
contig11874	versican core	2.14837	0.0386546
contig679	inducible heat shock 70	2.15176	0.000958964
contig25223	SH3 domain-binding 5	2.15915	0.0016387
contig14818	cysteine and histidine-rich domain-containing 1-like isoform X2	2.16314	3.38035e-10
contig3971	chloride channel 1-like	2.16363	0.0380463
contig1773	tumor p53-inducible nuclear 2 isoform X3	2.16806	5.21368e-07
contig214	troponin fast skeletal muscle-like	2.17354	0.000763171
contig23317	BET1 homolog	2.17697	5.13148e-08
contig36102	tetratricopeptide repeat 39A-like isoform X1	2.17744	0.000169572
contig48254	deleted in malignant brain tumors 1 -like	2.18511	0.0437555
contig6927	histone deacetylase 11	2.19238	1.20134e-10
contig587	SPRY domain-containing SOCS box 3-like	2.19294	0.0232657
contig5246	PREDICTED: ubiquilin-4	2.19809	0.000156154
contig29052	PREDICTED: malectin	2.20408	1.13576e-11
contig6876	CDK5 regulatory subunit-associated 3-like	2.21489	1.73007e-18
contig28028	kell blood group glyco -like	2.21711	3.64618e-05
contig41676	macrophage mannose receptor 1-like	2.21773	0.0465918
contig31477	Basic helix-loop-helix domain-containing KIAA2018	2.22574	6.32508e-08
contig319	troponin fast skeletal muscle-like	2.2281	0.000233793
contig54173	cytoskeleton-associated 4	2.23207	0.000971961
contig37397	NADH-cytochrome b5 reductase 2-like	2.23349	0.000658441
contig27801	TBC1 domain family member 30	2.24319	0.000147877
contig5569	nucleotide exchange factor SIL1-like	2.24414	0.000545318
contig126	voltage-dependent L-type calcium channel subunit alpha-1S	2.24629	0.000927243
contig20200	neutral amino acid transporter A-like	2.24638	0.0137825
contig17501	nuclear factor erythroid 2-related factor 1-like isoform X2	2.2525	9.77044e-05
contig7518	cytochrome c	2.25287	1.00638e-05
contig10079	tudor domain-containing 3-like	2.25841	2.19562e-05
contig44073	cortactin-binding 2-like	2.26211	0.00551988
contig21461	metal regulatory transcription factor 1-like	2.26274	0.00134503
contig47465	ciliary neurotrophic factor-like	2.27185	0.00131687
contig19936	PREDICTED: uncharacterized protein C14orf28 homolog	2.27321	3.00196e-05
contig180	growth hormone-inducible transmembrane	2.27327	1.28015e-06
contig1244	nuclear migration nudC-like	2.27441	2.92949e-15
contig17	titin-like isoform X19	2.2782	0.0113781
contig32834	jmjC domain-containing 8-like	2.2904	9.72068e-06
contig33313	ral GTPase-activating subunit alpha-1 isoform X2	2.29222	0.00697998
contig19318	catenin delta-2-like	2.30181	0.0111221
contig8566	reverse transcriptase	2.30186	0.000267914
contig41156	sorting nexin-8 isoform X1	2.30515	2.44468e-05
contig21240	Zinc transporter SLC39A11	2.30719	4.25562e-08
contig3312	probable phosphatase phospho1	2.30913	5.38228e-06
contig50919	hatching enzyme	2.31108	5.39479e-05
contig14691	nogo-B receptor-like	2.32044	5.41971e-18
contig273	obscurin-like isoform X2	2.3214	6.8928e-08
contig21043	coiled-coil and C2 domain-containing 2A	2.327	0.0020702
contig29736	gastrula zinc finger -like	2.33219	0.0040096
contig11798	golgin subfamily A member 6	2.33565	0.00257828
contig19641	bifunctional NCOAT-like	2.33639	8.66756e-17
contig8333	hsp70-binding 1-like	2.3497	1.26461e-10
contig18478	SH3 domain-containing 19-like isoform X1	2.35202	3.68569e-06
contig11848	forkhead box K2-like	2.35216	0.000480203
contig37294	unnamed protein product, partial	2.35234	0.000365956
contig15142	UPF0444 transmembrane C12orf23-like	2.3551	2.45939e-05
contig42952	WD repeat-containing 82-like	2.35855	2.84193e-07
contig10035	cation transport regulator 1-like	2.35901	1.87044e-06
contig10167	transmembrane 33-like	2.36103	5.28139e-05
contig35234	type I cytoskeletal 13-like	2.36118	0.00472962
contig18965	splicing arginine serine-rich 15-like isoform X2	2.36119	2.10138e-12
contig6287	dnaJ homolog subfamily A member 4-like	2.36396	6.28497e-13
contig1775	junctional sarcoplasmic reticulum 1-like	2.36981	0.00705783
contig13859	jmjC domain-containing 8-like	2.37072	3.55276e-05
contig41492	PREDICTED: tyrosinase-like	2.38266	0.000488812
contig10554	dnaJ homolog subfamily B member 9-like	2.38696	3.80347e-07
contig7122	E3 ubiquitin- ligase RNF115-like	2.38787	0.00187948
contig7339	retinol dehydrogenase 8-like	2.39749	1.46922e-11
contig25386	PREDICTED: fibrillin-1-like	2.39928	0.00939417
contig30849	dolichyl pyrophosphate Man9 c2 alpha-1,3-glucosyltransferase-like	2.40009	1.18076e-07
contig19937	PREDICTED: uncharacterized protein C14orf28 homolog	2.40474	2.92243e-08
contig10714	coiled-coil domain-containing glutamate-rich 1-like	2.40708	2.54133e-13
contig1998	serine arginine repetitive matrix 2-like isoform X1	2.41528	0.00282549
contig1088	heat shock beta-8	2.41895	9.28838e-06
contig6108	probable E3 ubiquitin- ligase HERC4-like isoform X1	2.41979	2.54133e-13
contig11616	retinoic acid receptor responder 3-like	2.42147	0.00705016
contig18366	ras-related Rab-33B-like	2.43369	5.56267e-13
contig17183	von Willebrand factor D and EGF domain-containing -like	2.437	0.00316044
contig23248	unc-45 homolog A-like isoform X1	2.43761	8.16919e-08
contig921	ornithine mitochondrial	2.44482	0.00206681
contig8806	GTP-binding 1-like isoform X2	2.4568	2.51712e-06
contig37088	cysteine-rich venom -like	2.45835	0.0397405
contig18482	zinc finger	2.46153	1.23649e-09
contig5917	peptidyl-prolyl cis-trans isomerase FKBP7 isoform X1	2.4632	2.0102e-06
contig441	collagen alpha-3(V) chain	2.46505	0.0239044
contig19995	PREDICTED: uncharacterized protein LOC103457838	2.48326	1.23519e-10
contig37597	epithelial cell-transforming sequence 2 oncogene-like	2.48713	0.0175244
contig5130	lactose-binding lectin l-2-like	2.48829	0.00537341
contig18738	SS18 2-like	2.49019	1.09774e-06
contig18463	forkhead box K2-like	2.49547	6.32484e-15
contig10061	UPF0729 C18orf32 homolog	2.4984	0.000180858
contig4513	caldesmon-like isoform X1	2.49978	0.000311891
contig19111	formin-binding 1-like isoform X2	2.50357	0.0300759
contig41349	dynein heavy chain axonemal	2.50456	0.00144619
contig23892	ER lumen retaining receptor 3-like	2.51097	6.09375e-06
contig54225	high affinity choline transporter 1-like	2.51309	1.94669e-13
contig45921	class A basic helix-loop-helix 15	2.52736	5.08932e-14
contig12068	prolyl 4-hydroxylase subunit alpha-2 isoform X1	2.52907	4.25947e-15
contig1335	transmembrane emp24 domain-containing 7-like	2.54303	0.000108941
contig16601	uncharacterized abhydrolase domain-containing DDB_G0269086-like	2.55692	0.000494391
contig50176	chondroitin sulfate proteoglycan 4-like	2.56126	0.0330239
contig283	potassium voltage-gated channel subfamily A member 3-like	2.56173	0.0245203
contig32331	redox-regulatory FAM213A-like isoform X2	2.56218	0.0270853
contig45445	DNA damage-inducible transcript 4	2.569	1.98388e-05
contig27015	5-aminolevulinate mitochondrial-like isoform X2	2.5728	9.791e-06
contig6159	ORM1 3-like	2.59242	8.72397e-15
contig11706	interleukin-1 beta-like	2.59368	0.0166596
contig10508	E3 ubiquitin- ligase RNF168	2.60004	6.42208e-22
contig12516	filamin A-interacting 1-like isoform X2	2.61048	1.86716e-06
contig8374	semaphorin-4D-like isoform X3	2.61373	0.0257053
contig1571	cysteine and histidine-rich domain-containing 1-like	2.61499	0.00189154
contig54215	conserved oligomeric Golgi complex subunit 2-like	2.61776	0.000425517
contig287	nexilin isoform X3	2.61817	5.71442e-08
contig41044	probable glutamate receptor-like	2.62114	0.000317718
contig34181	leptin a	2.64037	4.82864e-05
contig6115	transmembrane emp24 domain-containing 1-like	2.65911	5.69557e-28
contig27636	charged multivesicular body 5	2.65953	5.4445e-09
contig31268	PREDICTED: uncharacterized protein LOC102233506	2.6665	0.00232213
contig32524	homeobox EMX1-like	2.66656	6.04219e-07
contig659	dnaJ homolog subfamily B member 1-like	2.66668	1.17685e-06
contig16191	epithelial cell-transforming sequence 2 oncogene-like	2.67043	5.43898e-06
contig41752	diacylglycerol kinase beta-like	2.68709	0.0202777
contig15110	cytoskeleton-associated 4-like	2.68972	3.28882e-06
contig28484	nesprin-1 isoform X7	2.7036	0.0274292
contig46461	S1 RNA-binding domain-containing 1-like	2.70917	0.00103842
contig26895	dol-P-Man:Man(7) c(2)-PP-Dol alpha-1,6-mannosyltransferase	2.71226	1.07828e-08
contig54042	UDP-glucose:glyco glucosyltransferase 2 isoform X1	2.72434	2.47081e-15
contig1808	dnaJ homolog subfamily B member 4-like	2.72842	0.000654912
contig27266	PREDICTED: uncharacterized protein LOC101886659	2.73823	0.000345375
contig30507	canopy homolog 2	2.74015	2.37677e-05
contig10690	E3 ubiquitin- ligase synoviolin	2.74356	1.02168e-20
contig2887	RNA-binding 24-like	2.76127	0.00767146
contig21248	PREDICTED: mucin-4	2.77063	0.000229482
contig18178	mesencephalic astrocyte-derived neurotrophic factor-like	2.77352	4.52067e-07
contig26348	activator of 90 kDa heat shock ATPase homolog 1-like	2.77655	7.67289e-13
contig29740	WD repeat-containing 34-like	2.7791	5.38229e-08
contig12721	dnaJ homolog subfamily C member 3-like	2.78806	2.59243e-36
contig610	myopalladin-like isoform X1	2.79646	0.00615089
contig29472	dynein heavy chain axonemal	2.80024	0.00150313
contig10268	cAMP-dependent kinase inhibitor alpha-like	2.80349	0.0475303
contig408	heat shock HSP 90-alpha isoform X2	2.80997	2.13791e-12
contig3344	pre-B-cell leukemia transcription factor-interacting 1-like isoform X2	2.82766	4.75255e-18
contig1105	heat shock 70 kDa 4-like	2.82879	2.08915e-14
contig11295	alpha N-terminal methyltransferase 1B	2.83111	0.00642464
contig22872	ankyrin repeat domain-containing 6	2.83314	1.99602e-12
contig8361	calreticulin-like isoformX1	2.84193	1.02799e-13
contig11411	dnaJ homolog subfamily B member 1-like	2.84588	7.65416e-10
contig5556	endoplasmin precursor	2.85387	6.43313e-17
contig6123	disulfide-isomerase A4-like	2.86099	4.88366e-14
contig28867	CDGSH iron-sulfur domain-containing 2	2.86498	3.12516e-07
contig34718	tubulin delta chain-like isoform X1	2.86605	3.83519e-06
contig13126	peptidyl-prolyl cis-trans isomerase FKBP14-like	2.88909	1.19488e-06
contig263	PREDICTED: uncharacterized protein LOC104941581 isoform X2	2.89547	0.00082118
contig32983	adenosine monophosphate- transferase FICD-like	2.90075	5.08932e-14
contig30394	canopy 4 precursor	2.90898	7.74374e-07
contig6279	homocysteine-responsive endoplasmic reticulum-resident ubiquitin-like domain member 1	2.90967	1.50641e-11
contig54208	alpha-2-macroglobulin receptor-associated -like	2.91535	1.20489e-23
contig25222	SH3 domain-binding 5-like	2.91837	0.00023942
contig29497	dynein heavy chain axonemal	2.92564	2.83897e-05
contig42940	glutamate receptor U1-like	2.9332	0.00012545
contig39733	A-kinase anchor SPHKAP	2.93601	0.0183895
contig2221	proteasomal ubiquitin receptor ADRM1-like	2.94135	3.8285e-06
contig17581	GTP-binding Rheb-like	2.9722	0.000156418
contig2869	BAG family molecular chaperone regulator 3 isoform X1	2.9757	6.14649e-08
contig7467	histone	2.97827	2.48122e-13
contig34596	heat shock 70	2.98552	1.64897e-05
contig1700	phosphatase 1 regulatory subunit 27	2.9958	0.00198781
contig9579	RNA-binding 24	2.99972	4.77146e-06
contig14790	transmembrane 248-like	3.00133	3.73424e-09
contig3231	PREDICTED: alpha-sarcoglycan-like	3.01444	6.08061e-06
contig25253	cation transport regulator 1-like	3.02302	3.74837e-09
contig39218	PREDICTED: uncharacterized protein LOC103458786	3.03752	0.00233025
contig11907	zinc finger RFP-like	3.04257	1.24349e-07
contig3565	mannose-1-phosphate guanyltransferase beta-like	3.04934	7.52348e-10
contig2023	solute carrier family 41 member 1-like isoform X1	3.06859	7.32876e-07
contig7326	sel-1 homolog 1 isoform X1	3.08732	2.31046e-21
contig1688	[ ADP-ribosylarginine] hydrolase 1	3.12766	5.98864e-07
contig1510	ubiquitin carboxyl-terminal hydrolase 28 isoform X3	3.13351	5.60276e-08
contig14602	dnaJ homolog subfamily C member 3	3.15755	1.20489e-23
contig11033	hypoxia up-regulated 1-like	3.1632	9.99587e-15
contig38650	band 3 isoform X3	3.16955	2.71804e-06
contig22452	alpha 4 like	3.17249	3.93757e-06
contig35199	-glutamine gamma-glutamyltransferase 2-like	3.17483	0.00632229
contig43380	PREDICTED: nucleobindin-2-like	3.20713	8.42385e-19
contig8769	MAM domain-containing 2-like	3.2073	7.15885e-05
contig12435	DNA damage-inducible transcript 3 -like	3.22753	1.05697e-18
contig22066	cerebellar degeneration-related 2-like	3.22909	3.16595e-07
contig27637	charged multivesicular body 5	3.23052	1.27607e-13
contig31508	adenosine monophosphate- transferase FICD	3.26149	9.40532e-17
contig14428	Tol2 transposase	3.29869	0.00923065
contig407	heat shock HSP 90	3.30732	5.77738e-19
contig38020	transcription initiation factor TFIID subunit 4-like	3.30889	0.0474892
contig17900	stromal cell-derived factor 2 1-like	3.32581	8.85496e-14
contig13458	tetratricopeptide repeat 9A	3.33117	0.000150012
contig381	heat shock beta-1	3.33744	7.26541e-10
contig22784	band 3-like isoform X7	3.35178	1.33991e-06
contig43581	adenosylhomocysteinase 3 isoform X1	3.35724	0.00658342
contig6909	78 kDa glucose-regulated	3.35935	2.53412e-21
contig12909	Caspase-3 precursor	3.3634	1.28319e-12
contig18390	mothers against decapentaplegic homolog 4-like	3.37389	4.7683e-09
contig7083	obg-like ATPase 1-like isoform X1	3.38378	4.05861e-06
contig38674	transmembrane emp24 domain-containing 6-like	3.38656	3.98122e-06
contig12153	versican core -like	3.40613	3.15282e-06
contig41143	PREDICTED: layilin	3.42591	1.44128e-07
contig41581	probable G- coupled receptor 156-like	3.43803	0.0251448
contig52536	AP-3 complex subunit beta-2-like	3.44426	0.0280074
contig28683	cysteine-rich with EGF-like domain 2	3.44496	3.22785e-17
contig10426	reticulocalbin-1-like isoform X1	3.45558	2.40509e-11
contig22119	solute carrier family 26 member 6-like	3.45606	0.0073167
contig5610	disulfide-isomerase A6-like	3.46541	7.02366e-26
contig4546	Connector enhancer of kinase suppressor of ras	3.48764	0.0189603
contig10264	VIP36 isoform X1	3.49591	7.04586e-22
contig37443	phospholipase A2-like	3.50094	3.1968e-14
contig7759	transmembrane 35	3.50819	5.35876e-06
contig22509	adenosylhomocysteinase 3-like isoform X4	3.51087	0.00495915
contig13825	platelet endothelial cell adhesion molecule-like isoform X1	3.53647	1.45806e-05
contig169	AMP deaminase 1-like isoform X2	3.53673	0.0030133
contig30141	charged multivesicular body 5-like isoform X2	3.57621	1.46922e-11
contig43352	zinc finger Gfi-1b	3.60183	1.1118e-07
contig4852	dihydropyridine-sensitive L-type skeletal muscle calcium channel subunit alpha-1-like	3.64201	0.00778068
contig28312	coiled-coil and C2 domain-containing 2A	3.66694	1.19084e-09
contig3289	N-terminal EF-hand calcium-binding 1-like	3.70577	0.00550182
contig5453	procollagen-lysine,2-oxoglutarate 5-dioxygenase 3-like	3.75062	7.5115e-44
contig29385	stAR-related lipid transfer 13-like isoform X4	3.84291	0.0390445
contig3611	6- muscle type-like	3.86084	0.0246668
contig705	heat shock HSP 90-alpha 1	3.87653	2.91165e-10
contig24092	catenin delta-2-like	3.90429	0.00700469
contig7308	chloride channel 1-like	3.96936	0.0292865
contig40586	diacylglycerol kinase beta isoform X1	3.97345	0.00263123
contig52990	dopamine beta-hydroxylase	4.09129	0.0284625
contig45888	XK-related 6-like	4.14994	0.0179104
contig265	junctophilin-2-like isoform X2	4.17273	1.24018e-06
contig44820	catenin delta-2-like	4.20936	0.00586732
contig39734	A-kinase anchor SPHKAP	4.21419	0.00803408
contig905	UPF0769 C21orf59 homolog	4.22031	1.43025e-38
contig11613	CALUA_SALSA ame: Full=Calumenin-A Flags: Precursor	4.2469	5.54258e-16
contig21383	melanopsin 1	4.24878	1.15108e-06
contig47730	muscarinic acetylcholine receptor M4-like	4.25871	0.0092321
contig7714	kelch 42	4.28133	0.012953
contig1984	myopalladin-like isoform X3	4.33253	3.83009e-08
contig30749	kinesin KIF24-like	4.39018	0.00968639
contig52529	dynein heavy chain axonemal	4.50275	0.00968558
contig31612	muscarinic acetylcholine receptor M4-like	4.93495	0.000178048
contig22450	cytochrome b5 domain-containing 1	5.01133	2.11269e-26
contig25	calsequestrin 1	5.32206	0.00156306
contig42439	testosterone 17-beta-dehydrogenase 3-like	5.64634	1.03327e-12
contig15388	serpin H1-like isoform X1	5.73045	1.78267e-27
